# Supplementary material for: N-(2-Eth­oxy­phen­yl)formamide
Source: Acta Crystallogr Sect E Struct Rep Online. 2012 Jan 21;68(Pt 2):o505. doi: 10.1107/S160053681200205X (PMC3275250; doi:10.1107/S160053681200205X)
Supplement: Supplementary file 1 [file e-68-0o505-sup1.cif]

##############################################################################
#                                                                            #
# This CIF contains the data in a paper accepted for publication in          #
# Acta Crystallographica Section E. It conforms to the requirements of       #
# Notes for Authors for Acta Crystallographica Section E, and has been       #
# peer reviewed under the auspices of the IUCr Commission on Journals.       #
#                                                                            #
# Full details of the Crystallographic Information File format               #
# are given in the paper "The Crystallographic Information File (CIF):       #
# a New Standard Archive File for Crystallography" by S. R. Hall, F. H.      #
# Allen and I. D. Brown [Acta Cryst. (1991), A47, 655-685].                  #
#                                                                            #
# The current version of the core CIF dictionary is obtainable from          #
# ftp://ftp.iucr.org/pub/cif_core.dic.                                       #
#                                                                            #
# Software is freely available for graphical display of the structure(s)     #
# in this CIF. For information consult the CIF software page                 #
# http://www.iucr.org/resources/cif/software.                                #
#                                                                            #
# This file may be used for bona fide research purposes within the           #
# scientific community so long as proper attribution is given to the journal # 
# article from which it was obtained.                                        #
#                                                                            #
##############################################################################
data_I
_audit_creation_method     SHELXL-97
_chemical_name_systematic
;
<i>N</i>-(2-Ethoxyphenyl)formamide
;
_chemical_name_common     ?
_chemical_formula_moiety     'C9 H11 N O2'
_chemical_formula_sum     'C9 H11 N O2'
_chemical_formula_iupac     'C9 H11 N O2'
_chemical_formula_weight     165.19
_chemical_melting_point     ?
_symmetry_cell_setting     orthorhombic
_symmetry_space_group_name_H-M     'P b c a '
_symmetry_space_group_name_Hall     '-P 2ac 2ab'
loop_
    _symmetry_equiv_pos_as_xyz
    'x, y, z'
    'x+1/2, -y+1/2, -z'
    '-x, y+1/2, -z+1/2'
    '-x+1/2, -y, z+1/2'
    '-x, -y, -z'
    '-x-1/2, y-1/2, z'
    'x, -y-1/2, z-1/2'
    'x-1/2, y, -z-1/2'
_cell_length_a     7.9079(4)
_cell_length_b     14.1253(6)
_cell_length_c     15.9555(7)
_cell_angle_alpha     90.00
_cell_angle_beta     90.00
_cell_angle_gamma     90.00
_cell_volume     1782.25(14)
_cell_formula_units_Z     8
_cell_measurement_reflns_used     2150
_cell_measurement_theta_min     2.55
_cell_measurement_theta_max     23.11
_cell_measurement_temperature     296(2)
_exptl_crystal_description     'Cubic'
_exptl_crystal_colour     'colourless'
_exptl_crystal_size_max     0.45
_exptl_crystal_size_mid     0.23
_exptl_crystal_size_min     0.18
_exptl_crystal_density_diffrn     1.231
_exptl_crystal_density_meas     ?
_exptl_crystal_density_method     'not measured'
_exptl_crystal_F_000     704
_exptl_absorpt_coefficient_mu     0.088
_exptl_absorpt_correction_type     multi-scan
_exptl_absorpt_process_details     '(SADABS; Bruker, 2007)'
_exptl_absorpt_correction_T_min     0.6705
_exptl_absorpt_correction_T_max     0.7455
_exptl_special_details     ?
_diffrn_ambient_temperature     296(2)
_diffrn_radiation_type     MoK\a
_diffrn_radiation_wavelength     0.71073
_diffrn_radiation_source     'fine-focus sealed tube'
_diffrn_radiation_monochromator     graphite
_diffrn_measurement_device_type     'Bruker APEXII CCD'
_diffrn_measurement_method     '\f and \w scans'
_diffrn_detector_area_resol_mean     ?
_diffrn_reflns_number     8725
_diffrn_reflns_av_R_equivalents     0.0243
_diffrn_reflns_av_sigmaI/netI     0.0243
_diffrn_reflns_theta_min     3.22
_diffrn_reflns_theta_max     27.11
_diffrn_reflns_theta_full     27.11
_diffrn_measured_fraction_theta_max     0.997
_diffrn_measured_fraction_theta_full     0.997
_diffrn_reflns_limit_h_min     -10
_diffrn_reflns_limit_h_max     10
_diffrn_reflns_limit_k_min     -18
_diffrn_reflns_limit_k_max     17
_diffrn_reflns_limit_l_min     -20
_diffrn_reflns_limit_l_max     15
_diffrn_standards_number     0
_diffrn_standards_interval_count     ?
_diffrn_standards_interval_time     ?
_diffrn_standards_decay_%     ?
_refine_special_details
;
Refinement of <i>F</i>^2^ against ALL reflections. The weighted <i>R</i>-factor
<i>wR</i> and goodness of fit <i>S</i> are based on <i>F</i>^2^, conventional
<i>R</i>-factors <i>R</i> are based on <i>F</i>, with <i>F</i> set to zero for
negative <i>F</i>^2^. The threshold expression of <i>F</i>^2^ >
2\s(<i>F</i>^2^) is used only for calculating <i>R</i>-factors(gt) <i>etc</i>.
and is not relevant to the choice of reflections for refinement.
<i>R</i>-factors based on <i>F</i>^2^ are statistically about twice as large
as those based on <i>F</i>, and <i>R</i>- factors based on ALL data will be
even larger.
;
_reflns_number_total     1961
_reflns_number_gt     1248
_reflns_threshold_expression     I>2\s(I)
_refine_ls_structure_factor_coef     Fsqd
_refine_ls_matrix_type     full
_refine_ls_R_factor_all     0.0791
_refine_ls_R_factor_gt     0.0433
_refine_ls_wR_factor_gt     0.1024
_refine_ls_wR_factor_ref     0.1203
_refine_ls_goodness_of_fit_ref     1.033
_refine_ls_restrained_S_all     1.033
_refine_ls_number_reflns     1961
_refine_ls_number_parameters     110
_refine_ls_number_restraints     0
_refine_ls_hydrogen_treatment     constr
_refine_ls_weighting_scheme     calc
_refine_ls_weighting_details
         'calc w=1/[\s^2^(Fo^2^)+(0.0514P)^2^+0.2780P] where P=(Fo^2^+2Fc^2^)/3'
_atom_sites_solution_hydrogens     geom
_atom_sites_solution_primary     direct
_atom_sites_solution_secondary     difmap
_refine_ls_shift/su_max     0.000
_refine_ls_shift/su_mean     0.000
_refine_diff_density_max     0.118
_refine_diff_density_min     -0.139
_refine_ls_extinction_method     none
_refine_ls_extinction_coef     ?
loop_
    _atom_type_symbol
    _atom_type_description
    _atom_type_scat_dispersion_real
    _atom_type_scat_dispersion_imag
    _atom_type_scat_source
    'C' 'C' 0.0033 0.0016
                         'International Tables Vol C Tables 4.2.6.8 and 6.1.1.4'
    'H' 'H' 0.0000 0.0000
                         'International Tables Vol C Tables 4.2.6.8 and 6.1.1.4'
    'N' 'N' 0.0061 0.0033
                         'International Tables Vol C Tables 4.2.6.8 and 6.1.1.4'
    'O' 'O' 0.0106 0.0060
                         'International Tables Vol C Tables 4.2.6.8 and 6.1.1.4'
_computing_data_collection     'APEX2 (Bruker, 2007)'
_computing_cell_refinement     'SAINT (Bruker, 2007)'
_computing_data_reduction     'SAINT (Bruker, 2007)'
_computing_structure_solution     'SHELXS97 (Sheldrick, 2008)'
_computing_structure_refinement     'SHELXL97 (Sheldrick, 2008)'
_computing_molecular_graphics     'XPW in SHELXTL (Sheldrick, 2008)'
_computing_publication_material     'SHELXTL (Sheldrick, 2008)'
loop_
    _atom_site_type_symbol
    _atom_site_label
    _atom_site_fract_x
    _atom_site_fract_y
    _atom_site_fract_z
    _atom_site_U_iso_or_equiv
    _atom_site_adp_type
    _atom_site_calc_flag
    _atom_site_refinement_flags
    _atom_site_occupancy
    _atom_site_symmetry_multiplicity
    _atom_site_disorder_assembly
    _atom_site_disorder_group
    O O1 0.14029(12) 0.40133(8) 0.12756(7) 0.0571(3) Uani d . 1 1 . .
    N N1 -0.12270(15) 0.33831(10) 0.04588(8) 0.0525(4) Uani d . 1 1 . .
    H H1 -0.0300 0.3086 0.0561 0.063 Uiso calc R 1 1 . .
    O O2 -0.37570(15) 0.31796(10) -0.02102(9) 0.0808(4) Uani d . 1 1 . .
    C C1 0.3874(2) 0.33886(16) 0.18902(13) 0.0842(7) Uani d . 1 1 . .
    H H1A 0.3183 0.2875 0.2085 0.126 Uiso calc R 1 1 . .
    H H1B 0.4759 0.3507 0.2288 0.126 Uiso calc R 1 1 . .
    H H1C 0.4361 0.3226 0.1358 0.126 Uiso calc R 1 1 . .
    C C2 0.2815(2) 0.42535(14) 0.17963(11) 0.0653(5) Uani d . 1 1 . .
    H H2A 0.2425 0.4468 0.2340 0.078 Uiso calc R 1 1 . .
    H H2B 0.3469 0.4758 0.1540 0.078 Uiso calc R 1 1 . .
    C C3 0.00875(19) 0.46374(11) 0.12280(10) 0.0489(4) Uani d . 1 1 . .
    C C4 -0.13409(18) 0.43045(11) 0.07964(9) 0.0466(4) Uani d . 1 1 . .
    C C5 -0.23581(19) 0.29108(14) 0.00042(10) 0.0597(5) Uani d . 1 1 . .
    H H5 -0.2045 0.2307 -0.0170 0.072 Uiso calc R 1 1 . .
    C C6 -0.2759(2) 0.48701(12) 0.07355(11) 0.0585(5) Uani d . 1 1 . .
    H H6 -0.3704 0.4656 0.0446 0.070 Uiso calc R 1 1 . .
    C C7 -0.2773(2) 0.57530(14) 0.11042(14) 0.0732(6) Uani d . 1 1 . .
    H H7 -0.3740 0.6126 0.1075 0.088 Uiso calc R 1 1 . .
    C C8 -0.1370(3) 0.60824(13) 0.15134(14) 0.0784(6) Uani d . 1 1 . .
    H H8 -0.1384 0.6683 0.1751 0.094 Uiso calc R 1 1 . .
    C C9 0.0067(2) 0.55295(13) 0.15765(12) 0.0661(5) Uani d . 1 1 . .
    H H9 0.1017 0.5759 0.1853 0.079 Uiso calc R 1 1 . .
loop_
    _atom_site_aniso_label
    _atom_site_aniso_U_11
    _atom_site_aniso_U_22
    _atom_site_aniso_U_33
    _atom_site_aniso_U_12
    _atom_site_aniso_U_13
    _atom_site_aniso_U_23
    O1 0.0371(6) 0.0752(8) 0.0591(7) 0.0031(5) -0.0080(5) -0.0113(5)
    N1 0.0351(6) 0.0705(9) 0.0520(8) 0.0038(6) -0.0041(6) -0.0075(7)
    O2 0.0456(7) 0.0982(10) 0.0987(10) 0.0009(7) -0.0234(6) -0.0143(8)
    C1 0.0558(11) 0.1186(17) 0.0781(13) 0.0172(11) -0.0227(10) -0.0244(12)
    C2 0.0391(8) 0.0894(13) 0.0675(11) -0.0060(9) -0.0073(8) -0.0142(10)
    C3 0.0410(8) 0.0582(9) 0.0476(9) -0.0031(7) 0.0054(7) 0.0057(7)
    C4 0.0390(7) 0.0587(10) 0.0421(8) -0.0028(7) 0.0041(6) 0.0076(7)
    C5 0.0450(9) 0.0784(12) 0.0556(10) -0.0038(9) -0.0016(8) -0.0094(8)
    C6 0.0457(9) 0.0660(11) 0.0638(10) 0.0035(8) -0.0006(8) 0.0135(9)
    C7 0.0614(12) 0.0597(11) 0.0984(15) 0.0127(10) 0.0058(11) 0.0182(10)
    C8 0.0793(14) 0.0480(11) 0.1079(17) -0.0010(10) 0.0074(12) 0.0047(10)
    C9 0.0584(11) 0.0632(11) 0.0768(13) -0.0131(9) 0.0000(9) 0.0013(9)
_geom_special_details
;
All s.u.'s (except the s.u. in the dihedral angle between two l.s. planes) are
estimated using the full covariance matrix. The cell s.u.'s are taken into
account individually in the estimation of s.u.'s in distances, angles and
torsion angles; correlations between s.u.'s in cell parameters are only used
when they are defined by crystal symmetry. An approximate (isotropic)
treatment of cell s.u.'s is used for estimating s.u.'s involving l.s. planes.
;
loop_
    _geom_bond_atom_site_label_1
    _geom_bond_atom_site_label_2
    _geom_bond_site_symmetry_2
    _geom_bond_distance
    _geom_bond_publ_flag
    O1 C3 . 1.3656(18) ?
    O1 C2 . 1.4328(18) ?
    N1 C5 . 1.331(2) ?
    N1 C4 . 1.411(2) ?
    N1 H1 . 0.8600 ?
    O2 C5 . 1.2185(19) ?
    C1 C2 . 1.488(3) ?
    C1 H1A . 0.9600 ?
    C1 H1B . 0.9600 ?
    C1 H1C . 0.9600 ?
    C2 H2A . 0.9700 ?
    C2 H2B . 0.9700 ?
    C3 C9 . 1.377(2) ?
    C3 C4 . 1.404(2) ?
    C4 C6 . 1.380(2) ?
    C5 H5 . 0.9300 ?
    C6 C7 . 1.379(3) ?
    C6 H6 . 0.9300 ?
    C7 C8 . 1.369(3) ?
    C7 H7 . 0.9300 ?
    C8 C9 . 1.383(3) ?
    C8 H8 . 0.9300 ?
    C9 H9 . 0.9300 ?
loop_
    _geom_angle_atom_site_label_1
    _geom_angle_atom_site_label_2
    _geom_angle_atom_site_label_3
    _geom_angle_site_symmetry_1
    _geom_angle_site_symmetry_3
    _geom_angle
    _geom_angle_publ_flag
    C3 O1 C2 . . 118.24(12) ?
    C5 N1 C4 . . 128.85(14) ?
    C5 N1 H1 . . 115.6 ?
    C4 N1 H1 . . 115.6 ?
    C2 C1 H1A . . 109.5 ?
    C2 C1 H1B . . 109.5 ?
    H1A C1 H1B . . 109.5 ?
    C2 C1 H1C . . 109.5 ?
    H1A C1 H1C . . 109.5 ?
    H1B C1 H1C . . 109.5 ?
    O1 C2 C1 . . 107.60(14) ?
    O1 C2 H2A . . 110.2 ?
    C1 C2 H2A . . 110.2 ?
    O1 C2 H2B . . 110.2 ?
    C1 C2 H2B . . 110.2 ?
    H2A C2 H2B . . 108.5 ?
    O1 C3 C9 . . 125.23(15) ?
    O1 C3 C4 . . 115.08(14) ?
    C9 C3 C4 . . 119.68(15) ?
    C6 C4 C3 . . 119.61(15) ?
    C6 C4 N1 . . 123.97(14) ?
    C3 C4 N1 . . 116.40(13) ?
    O2 C5 N1 . . 127.37(18) ?
    O2 C5 H5 . . 116.3 ?
    N1 C5 H5 . . 116.3 ?
    C7 C6 C4 . . 120.02(17) ?
    C7 C6 H6 . . 120.0 ?
    C4 C6 H6 . . 120.0 ?
    C8 C7 C6 . . 120.28(18) ?
    C8 C7 H7 . . 119.9 ?
    C6 C7 H7 . . 119.9 ?
    C7 C8 C9 . . 120.60(18) ?
    C7 C8 H8 . . 119.7 ?
    C9 C8 H8 . . 119.7 ?
    C3 C9 C8 . . 119.78(17) ?
    C3 C9 H9 . . 120.1 ?
    C8 C9 H9 . . 120.1 ?
loop_
    _geom_torsion_atom_site_label_1
    _geom_torsion_atom_site_label_2
    _geom_torsion_atom_site_label_3
    _geom_torsion_atom_site_label_4
    _geom_torsion_site_symmetry_1
    _geom_torsion_site_symmetry_2
    _geom_torsion_site_symmetry_3
    _geom_torsion_site_symmetry_4
    _geom_torsion
    _geom_torsion_publ_flag
    C3 O1 C2 C1 . . . . 167.77(15) ?
    C2 O1 C3 C9 . . . . 6.7(2) ?
    C2 O1 C3 C4 . . . . -172.08(14) ?
    O1 C3 C4 C6 . . . . 178.00(13) ?
    C9 C3 C4 C6 . . . . -0.8(2) ?
    O1 C3 C4 N1 . . . . -0.97(19) ?
    C9 C3 C4 N1 . . . . -179.82(14) ?
    C5 N1 C4 C6 . . . . 3.4(3) ?
    C5 N1 C4 C3 . . . . -177.67(15) ?
    C4 N1 C5 O2 . . . . -0.8(3) ?
    C3 C4 C6 C7 . . . . -0.6(2) ?
    N1 C4 C6 C7 . . . . 178.25(15) ?
    C4 C6 C7 C8 . . . . 1.7(3) ?
    C6 C7 C8 C9 . . . . -1.2(3) ?
    O1 C3 C9 C8 . . . . -177.42(16) ?
    C4 C3 C9 C8 . . . . 1.3(3) ?
    C7 C8 C9 C3 . . . . -0.3(3) ?
loop_
    _geom_hbond_atom_site_label_D
    _geom_hbond_atom_site_label_H
    _geom_hbond_atom_site_label_A
    _geom_hbond_site_symmetry_A
    _geom_hbond_distance_DH
    _geom_hbond_distance_HA
    _geom_hbond_distance_DA
    _geom_hbond_angle_DHA
    N1 H1 O1 . 0.86 2.20 2.6108(16) 109.3
    N1 H1 O2 2 0.86 2.24 2.9741(18) 143.9
    C2 H2A Cg 8_656 0.97 2.78 3.5853(19) 141
data_global
_journal_date_recd_electronic     2012-01-04
_journal_date_accepted     2012-01-17
_journal_name_full     'Acta Crystallographica, Section E'
_journal_year     2012
_journal_volume     68
_journal_issue      2
_journal_page_first     o505
_journal_page_last     o505
_journal_paper_category     QO
_journal_paper_doi     10.1107/S160053681200205X
_journal_coeditor_code     PV2505
_publ_contact_author_name     'Jafar Attar Gharamaleki'
_publ_contact_author_address
;
Faculty of Chemistry, Tarbiat Moallem University, Tehran, Iran
;
_publ_contact_author_email     'attar_jafar@yahoo.com'
_publ_contact_author_fax     ?
_publ_contact_author_phone     ?
_publ_section_title
;
<i>N</i>-(2-Ethoxyphenyl)formamide
;
loop_
    _publ_author_name
    _publ_author_footnote
    _publ_author_address
    'Rofouei, Mohammad Kazem' .
;
Faculty of Chemistry, Tarbiat Moallem University, Tehran, Iran
;
    'Attar Gharamaleki, Jafar' .
;
Faculty of Chemistry, Tarbiat Moallem University, Tehran, Iran
;
    'Younesian, Fereshteh' .
;
Department of Chemistry, Islamic Azad University, Tehran Central Branch, Tehran,
Iran
;
    'Bruno, Giuseppe' .
;
Dipartimento di Chimica Inorganica, Universita di Messina, Messina, Italy
;
    'Rudbari, Hadi Amiri' .
;
Dipartimento di Chimica Inorganica, Universita di Messina, Messina, Italy
;
