# Supplementary material for: N-(2-Eth­oxy­phen­yl)formamide
Source: Acta Crystallogr Sect E Struct Rep Online. 2012 Jan 21;68(Pt 2):o505. doi: 10.1107/S160053681200205X (PMC3275250; doi:10.1107/S160053681200205X)
Supplement: Supplementary file 2 [file e-68-0o505-Isup2.hkl]

#
# h,k,l, Fc-squared, Fo-squared, sigma(Fo-squared) and status flag
#
data_I
_shelx_title ' ROFUEI1107_0m in Pbca'
_shelx_refln_list_code          4
_shelx_F_calc_maximum      173.59
_exptl_crystal_F_000       704.00
_reflns_d_resolution_high  0.7799
 
loop_
 _symmetry_equiv_pos_as_xyz
 'x, y, z'
 'x+1/2, -y+1/2, -z'
 '-x, y+1/2, -z+1/2'
 '-x+1/2, -y, z+1/2'
 '-x, -y, -z'
 '-x-1/2, y-1/2, z'
 'x, -y-1/2, z-1/2'
 'x-1/2, y, -z-1/2'
 
_cell_length_a     7.9079
_cell_length_b    14.1253
_cell_length_c    15.9555
_cell_angle_alpha  90.000
_cell_angle_beta   90.000
_cell_angle_gamma  90.000
 
_shelx_F_squared_multiplier     1.000
 
loop_
 _refln_index_h
 _refln_index_k
 _refln_index_l
 _refln_F_squared_calc
 _refln_F_squared_meas
 _refln_F_squared_sigma
 _refln_observed_status
   2   0   0     6001.75     5771.33     47.62 o
   4   0   0     2010.70     2131.77     23.37 o
   6   0   0       43.25       53.57      4.64 o
   8   0   0     2333.07     2282.81     35.17 o
  10   0   0        0.11       -4.41      4.41 o
   2   1   0      188.83      147.11      2.09 o
   4   1   0        5.69        6.38      1.32 o
   6   1   0      273.99      291.69      6.87 o
   8   1   0      181.73      165.98      6.45 o
  10   1   0       24.30       28.09      4.12 o
   2   2   0        8.37        0.96      0.99 o
   4   2   0     2604.75     2814.55     19.40 o
   6   2   0      345.22      318.40      6.45 o
   8   2   0        6.47        2.66      3.41 o
  10   2   0        8.68       11.72      4.32 o
   2   3   0       26.99       34.34      1.46 o
   4   3   0        0.06        0.57      1.37 o
   6   3   0      102.94       82.71      4.21 o
   8   3   0      132.59      118.93      8.83 o
  10   3   0        6.96       -0.29      6.72 o
   0   4   0     4083.67     4233.43     68.62 o
   2   4   0        7.60        7.39      1.14 o
   4   4   0     6237.07     6639.04     55.86 o
   6   4   0       12.25        4.81      2.79 o
   8   4   0       52.39       58.52      4.88 o
   2   5   0       47.33       58.93      1.94 o
   4   5   0      468.46      471.90      6.74 o
   6   5   0       71.53       81.46      4.24 o
   8   5   0        1.53        0.36      3.08 o
   0   6   0      157.04      169.36      4.38 o
   2   6   0      807.42      767.25     11.32 o
   4   6   0      272.68      234.44      4.61 o
   6   6   0      100.42       92.06      4.71 o
   8   6   0       11.93        5.31      3.36 o
   2   7   0     1077.30     1051.20     18.40 o
   4   7   0        3.90       -0.17      2.19 o
   6   7   0      290.58      253.53      8.69 o
   8   7   0       41.93       47.55      5.98 o
   0   8   0     3577.58     3729.43     60.74 o
   2   8   0        3.62        0.12      0.85 o
   4   8   0        4.57        3.77      1.62 o
   6   8   0        9.27        1.14      2.60 o
   8   8   0      107.96       96.48      7.33 o
   2   9   0       67.67       68.62      6.72 o
   4   9   0      121.41      113.71      3.53 o
   6   9   0      298.79      306.90     16.50 o
   8   9   0       46.51       46.01      5.88 o
   0  10   0       71.75       79.32      4.53 o
   2  10   0      786.95      843.90     13.25 o
   4  10   0       62.27       73.33      8.32 o
   6  10   0       35.24       26.91      4.61 o
   8  10   0        0.20       -3.64      4.41 o
   2  11   0     1181.15     1185.66     14.18 o
   4  11   0       79.82       78.48      5.61 o
   6  11   0       64.44       67.81      9.20 o
   8  11   0        4.45        5.70      4.69 o
   0  12   0      133.63      145.11      4.58 o
   2  12   0      219.88      212.29     10.66 o
   4  12   0      209.18      209.10      8.21 o
   6  12   0       26.58       42.67      6.57 o
   2  13   0      159.24      127.60      9.64 o
   4  13   0       42.75       44.30      4.98 o
   6  13   0        0.02        1.18      9.34 o
   0  14   0        3.39        3.50      5.26 o
   2  14   0      154.92      157.68     11.39 o
   4  14   0       58.11       70.08      5.96 o
   6  14   0       46.38       49.06      8.32 o
   2  15   0       52.71       54.37      4.42 o
   4  15   0        0.81        4.09      5.11 o
   0  16   0        4.18       -0.58      5.26 o
   2  16   0        2.75       -2.81      2.81 o
   4  16   0        0.69       -0.46      3.94 o
   2  17   0       13.02       15.04      4.78 o
   0  18   0        9.36        7.01      6.72 o
   1   1   1     6628.05     6062.19     89.79 o
   2   1   1      715.62      666.47      3.83 o
   3   1   1      234.53      245.47      2.17 o
   4   1   1        1.51        2.45      0.84 o
   5   1   1      112.96      113.18      2.69 o
   6   1   1       89.27       86.51      2.70 o
   7   1   1     1094.50     1068.55      9.88 o
   8   1   1       30.75       33.94      2.68 o
   9   1   1        1.90       -2.01      2.01 o
  10   1   1        0.04       -0.74      2.29 o
   1   2   1       26.30       32.07      0.79 o
   2   2   1      130.18      113.24      1.39 o
   3   2   1      798.23      852.44      5.06 o
   4   2   1      552.89      553.94      4.44 o
   5   2   1       61.51       70.72      2.17 o
   6   2   1        0.69       -0.98      1.60 o
   7   2   1      157.58      147.64      3.87 o
   8   2   1       50.63       48.61      2.87 o
   9   2   1       22.40       24.65      2.59 o
  10   2   1        0.05       -0.73      2.84 o
   1   3   1      535.83      605.16      4.54 o
   2   3   1     2680.30     2694.93     14.68 o
   3   3   1     1108.68     1181.47      7.16 o
   4   3   1       31.69       31.47      1.47 o
   5   3   1       45.03       37.16      2.22 o
   6   3   1       10.85       12.06      1.70 o
   7   3   1      164.48      159.24      3.89 o
   8   3   1        4.57        4.33      2.18 o
   9   3   1        5.96        5.79      2.49 o
   0   4   1        2.44        0.00      0.58 o
   1   4   1     7910.88     7615.93     56.23 o
   2   4   1      844.11      816.10      5.53 o
   3   4   1        0.02        2.42      0.86 o
   4   4   1        0.86       -0.20      1.48 o
   5   4   1       11.94       11.67      1.68 o
   6   4   1       13.99       12.74      1.88 o
   7   4   1      148.51      144.48      4.31 o
   8   4   1        0.27       -0.21      2.21 o
   9   4   1       46.43       46.76      3.44 o
   1   5   1     1669.43     1636.55     14.40 o
   2   5   1      285.25      331.13      3.15 o
   3   5   1     2052.51     2210.64     12.24 o
   4   5   1        1.74        3.90      1.12 o
   5   5   1      428.98      428.54      5.67 o
   6   5   1      151.63      134.44      3.76 o
   7   5   1      232.35      219.92      5.01 o
   8   5   1       20.27       20.76      2.63 o
   9   5   1        0.45        0.42      2.76 o
   1   6   1     2709.65     2695.80     23.07 o
   2   6   1      142.23      142.45      2.02 o
   3   6   1       42.20       43.40      1.46 o
   4   6   1       11.99       10.37      1.24 o
   5   6   1       57.47       55.73      2.20 o
   6   6   1        0.00       -1.70      1.70 o
   7   6   1       83.46       77.45      3.37 o
   8   6   1        1.29        1.03      2.32 o
   9   6   1       42.13       41.37      4.30 o
   1   7   1      159.29      152.04      3.50 o
   2   7   1       75.16       77.08      2.41 o
   3   7   1        0.00        0.13      0.92 o
   4   7   1       47.38       49.73      1.84 o
   5   7   1       11.93       11.47      1.58 o
   6   7   1       39.33       42.72      2.59 o
   7   7   1       16.55       13.08      2.63 o
   8   7   1        4.08        6.78      3.03 o
   9   7   1        0.23        4.96      3.96 o
   1   8   1      959.43      987.38     14.00 o
   2   8   1       29.11       36.30      1.37 o
   3   8   1      117.68      119.49      2.21 o
   4   8   1        8.08        7.66      1.35 o
   5   8   1      189.83      191.97      4.24 o
   6   8   1       11.56       19.21      2.11 o
   7   8   1       11.33        6.64      2.82 o
   8   8   1        9.06        4.94      3.13 o
   9   8   1        7.49        1.20      3.38 o
   1   9   1       27.09       43.00      2.40 o
   2   9   1      184.35      192.15      4.38 o
   3   9   1      169.95      152.12      4.29 o
   4   9   1        6.71        8.03      1.32 o
   5   9   1       10.23       12.79      2.15 o
   6   9   1       50.26       53.56      3.80 o
   7   9   1       14.36        7.61      4.68 o
   8   9   1        3.67        7.72      3.67 o
   0  10   1        5.79        1.69      0.85 o
   1  10   1        1.00        0.65      0.92 o
   2  10   1       19.41       22.64      1.67 o
   3  10   1      719.27      705.90      7.65 o
   4  10   1      182.05      172.14      5.27 o
   5  10   1      309.25      321.53      7.12 o
   6  10   1        1.42        3.03      2.83 o
   7  10   1        3.79        4.70      3.96 o
   8  10   1        0.31       -0.32      3.04 o
   1  11   1       47.81       45.98      1.85 o
   2  11   1        0.10        1.29      0.76 o
   3  11   1       42.01       46.79      4.59 o
   4  11   1        7.17       18.91      2.95 o
   5  11   1       49.96       59.40      3.98 o
   6  11   1        2.97        4.28      2.93 o
   7  11   1        2.99        0.27      3.75 o
   8  11   1        1.40        0.85      3.30 o
   0  12   1        3.92        5.35      5.39 o
   1  12   1        0.00       -0.85      1.29 o
   2  12   1       14.69       17.26      2.57 o
   3  12   1       99.90       88.45      5.09 o
   4  12   1       59.50       49.28      3.53 o
   5  12   1       84.24       76.58      4.33 o
   6  12   1       12.32       22.77      3.50 o
   7  12   1        0.01       -2.17      2.90 o
   1  13   1        2.26        4.34      3.65 o
   2  13   1        3.39        5.23      3.72 o
   3  13   1       25.77       21.32      3.33 o
   4  13   1        7.45        9.84      2.74 o
   5  13   1       93.01       97.63      4.83 o
   6  13   1        0.00        3.80      2.92 o
   7  13   1        9.79       10.85      3.54 o
   0  14   1       74.95       78.30      5.77 o
   1  14   1        0.00       -1.87      1.92 o
   2  14   1        3.80        9.76      2.70 o
   3  14   1        0.25        4.05      3.86 o
   4  14   1        0.40       -1.87      2.46 o
   5  14   1        0.00       -2.70      2.70 o
   6  14   1        4.71        1.40      3.11 o
   1  15   1       18.90       19.15      2.21 o
   2  15   1        0.02       -2.51      2.51 o
   3  15   1        2.51        4.98      2.36 o
   4  15   1        0.64       -0.54      2.59 o
   5  15   1        2.78        5.83      2.99 o
   0  16   1       13.00       18.23      4.44 o
   1  16   1        9.90        6.44      2.84 o
   2  16   1        0.02       -0.81      2.58 o
   3  16   1        0.03       -0.81      2.39 o
   4  16   1        0.58        1.60      2.60 o
   1  17   1        0.09        0.19      2.86 o
   2  17   1        4.92       -0.37      3.94 o
   3  17   1        0.06        6.01      2.66 o
   0  18   1        0.05       -4.11      4.11 o
   1   0   2     1033.53      914.31     26.02 o
   2   0   2     2422.23     2291.97     16.33 o
   3   0   2      907.37      885.04      7.68 o
   4   0   2      761.36      844.13      7.96 o
   5   0   2       30.39       35.54      2.44 o
   6   0   2       94.20       95.28      4.05 o
   7   0   2       76.50       81.06      4.39 o
   8   0   2      236.98      242.45      6.96 o
   9   0   2        3.24        6.06      3.08 o
  10   0   2       14.37        8.37      4.13 o
   1   1   2      150.87      151.59      1.20 o
   2   1   2      222.32      235.71      2.02 o
   3   1   2      549.63      575.54      3.97 o
   4   1   2       58.79       66.00      1.58 o
   5   1   2       56.47       56.45      2.06 o
   6   1   2       48.24       53.68      2.66 o
   7   1   2      155.49      144.79      3.86 o
   8   1   2        0.01        3.10      2.52 o
   9   1   2        0.10        0.97      2.09 o
  10   1   2        1.29        0.62      2.22 o
   0   2   2     4423.90     4035.87     29.35 o
   1   2   2     1615.56     1550.70      8.51 o
   2   2   2       98.74       78.37      1.32 o
   3   2   2      275.64      247.14      2.40 o
   4   2   2        3.05        5.44      1.00 o
   5   2   2        0.04       -1.22      1.22 o
   6   2   2       23.41       18.75      1.83 o
   7   2   2       70.23       68.77      3.35 o
   8   2   2       59.74       67.07      3.09 o
   9   2   2        1.87        1.43      2.12 o
  10   2   2        0.01        0.18      2.43 o
   1   3   2      382.23      394.21      2.71 o
   2   3   2      406.43      428.34      3.27 o
   3   3   2      909.55      968.41      6.78 o
   4   3   2       43.14       44.07      1.74 o
   5   3   2       75.29       86.18      2.66 o
   6   3   2      406.86      389.93      5.44 o
   7   3   2      203.25      199.02      4.47 o
   8   3   2       53.65       61.84      3.26 o
   9   3   2        0.62       -2.44      2.44 o
   0   4   2     1341.68     1146.39     11.96 o
   1   4   2      238.28      210.52      2.37 o
   2   4   2      749.24      736.39      5.51 o
   3   4   2       93.06       98.11      1.91 o
   4   4   2      342.23      359.53      5.50 o
   5   4   2        1.61       -1.72      1.72 o
   6   4   2       49.34       50.56      2.65 o
   7   4   2       11.06       11.84      2.32 o
   8   4   2        0.20       -0.67      2.10 o
   9   4   2        0.45       -1.09      2.46 o
   1   5   2       96.92      108.84      2.07 o
   2   5   2       31.20       35.51      1.23 o
   3   5   2        7.90        4.64      1.04 o
   4   5   2        4.15        5.63      1.25 o
   5   5   2        9.53        6.98      1.65 o
   6   5   2       29.84       24.58      2.23 o
   7   5   2       22.61       21.78      2.51 o
   8   5   2        1.91       -0.41      2.35 o
   9   5   2        0.48       -2.60      2.60 o
   0   6   2     2214.14     2201.46     27.33 o
   1   6   2       44.62       43.19      1.44 o
   2   6   2      110.73      122.62      2.38 o
   3   6   2       83.28       82.49      2.23 o
   4   6   2       34.37       31.99      1.77 o
   5   6   2        0.03        0.88      1.60 o
   6   6   2       11.34       14.23      2.04 o
   7   6   2        1.54        3.00      2.15 o
   8   6   2       39.05       38.74      3.38 o
   9   6   2        0.07        4.42      3.96 o
   1   7   2        8.73       10.75      0.96 o
   2   7   2      454.64      459.57      4.36 o
   3   7   2       91.39       91.69      2.44 o
   4   7   2        0.36       -0.03      2.11 o
   5   7   2        1.87        3.36      1.59 o
   6   7   2       29.50       31.98      2.43 o
   7   7   2       10.17       10.94      2.60 o
   8   7   2        0.11        2.71      3.06 o
   9   7   2        1.39       -2.35      3.21 o
   0   8   2      348.52      326.30     11.83 o
   1   8   2       14.26        9.16      1.02 o
   2   8   2        1.27        2.61      0.91 o
   3   8   2       27.79       24.01      1.20 o
   4   8   2      438.21      413.31      5.40 o
   5   8   2       47.10       46.32      2.43 o
   6   8   2        0.04        1.33      2.18 o
   7   8   2        0.82       -0.65      2.76 o
   8   8   2       27.85       30.06      3.93 o
   9   8   2        0.65        0.17      3.35 o
   1   9   2       23.62       21.05      1.42 o
   2   9   2       20.43       23.42      1.21 o
   3   9   2      438.40      441.10      5.80 o
   4   9   2        0.80       -1.11      1.46 o
   5   9   2       34.21       35.49      2.94 o
   6   9   2       18.10       24.31      4.13 o
   7   9   2        0.03       -1.26      3.02 o
   8   9   2        0.00       -2.36      3.03 o
   0  10   2       79.78       77.46      3.62 o
   1  10   2        0.50       -1.09      1.09 o
   2  10   2       16.00       18.14      1.41 o
   3  10   2       32.77       28.01      3.06 o
   4  10   2      143.18      129.77      4.27 o
   5  10   2      145.91      150.02      5.37 o
   6  10   2       15.51       19.08      3.03 o
   7  10   2        0.38        0.18      3.00 o
   8  10   2        1.96        0.90      3.22 o
   1  11   2        0.00        0.35      0.93 o
   2  11   2       26.98       30.20      2.03 o
   3  11   2      288.98      276.77      6.92 o
   4  11   2        0.09        0.87      2.86 o
   5  11   2       19.99       16.52      4.89 o
   6  11   2       16.59       17.42      3.22 o
   7  11   2        2.43        3.02      3.29 o
   0  12   2       19.03        7.32      3.20 o
   1  12   2       19.62       22.54      1.73 o
   2  12   2       19.20       25.38      3.01 o
   3  12   2        6.62        6.78      2.58 o
   4  12   2       54.48       52.32      4.17 o
   5  12   2       31.87       31.42      3.62 o
   6  12   2        6.98        7.88      3.19 o
   7  12   2        0.32       -2.25      2.85 o
   1  13   2       24.61       22.26      2.20 o
   2  13   2        8.74        7.40      2.61 o
   3  13   2       24.84       22.76      3.18 o
   4  13   2        8.26        5.35      3.12 o
   5  13   2        0.41        0.92      2.85 o
   6  13   2        2.33        4.55      3.25 o
   0  14   2       16.05       11.62      3.91 o
   1  14   2       27.52       26.15      3.68 o
   2  14   2       10.44       10.11      2.67 o
   3  14   2        0.04       -0.17      2.40 o
   4  14   2        0.55       -0.17      3.04 o
   5  14   2        0.63       -0.61      2.71 o
   6  14   2        0.42        2.69      3.00 o
   1  15   2       13.04       10.57      3.46 o
   2  15   2        2.47        2.04      4.20 o
   3  15   2        0.14        4.83      2.75 o
   4  15   2        1.42        0.84      2.54 o
   5  15   2        0.22       -0.20      2.78 o
   0  16   2        0.05       -5.32      6.86 o
   1  16   2        9.09        5.57      2.82 o
   2  16   2        0.00       -0.53      2.33 o
   3  16   2        1.31       -1.76      3.16 o
   4  16   2        2.26        8.75      2.85 o
   1  17   2        0.63       -0.70      2.80 o
   2  17   2        3.00        3.41      3.59 o
   3  17   2        2.49       -0.26      3.22 o
   0  18   2        0.42       -2.77      4.54 o
   1   1   3     5400.86     5359.74     23.56 o
   2   1   3        0.10       -0.08      0.59 o
   3   1   3      425.99      424.78      3.43 o
   4   1   3      325.59      312.74      3.48 o
   5   1   3        2.80        1.22      1.16 o
   6   1   3      560.92      535.52      6.06 o
   7   1   3      695.43      669.21      7.49 o
   8   1   3       44.34       49.48      2.78 o
   9   1   3        1.82        1.98      2.14 o
  10   1   3        6.52        4.71      2.37 o
   0   2   3      983.40      911.80      7.28 o
   1   2   3    30133.58    28561.15    134.61 o
   2   2   3      552.73      546.39      3.70 o
   3   2   3     1384.92     1480.55      8.62 o
   4   2   3     1052.69     1161.94      8.72 o
   5   2   3      658.32      694.24      6.55 o
   6   2   3      122.67      114.79      3.10 o
   7   2   3      404.12      401.56      5.75 o
   8   2   3       74.92       79.33      4.18 o
   9   2   3      109.49      113.07      4.22 o
   1   3   3     1134.54     1052.24      6.10 o
   2   3   3      844.14      771.63      4.81 o
   3   3   3     1141.23     1281.47      8.10 o
   4   3   3       36.39       36.31      1.66 o
   5   3   3      140.19      142.61      3.19 o
   6   3   3        8.50        6.18      1.79 o
   7   3   3        0.75        0.96      1.86 o
   8   3   3       17.04       15.91      2.40 o
   9   3   3       41.86       50.90      3.62 o
   0   4   3     1095.60     1236.08     11.00 o
   1   4   3      127.39      128.04      1.41 o
   2   4   3      326.57      336.25      2.85 o
   3   4   3     1406.05     1404.27      8.77 o
   4   4   3      661.40      704.34      7.11 o
   5   4   3       34.34       31.91      2.16 o
   6   4   3      182.30      172.36      4.12 o
   7   4   3      181.56      172.32      4.64 o
   8   4   3       58.19       56.11      3.44 o
   9   4   3       10.64       13.19      2.86 o
   1   5   3      247.36      222.06      2.61 o
   2   5   3      262.10      226.50      2.36 o
   3   5   3      285.75      313.91      3.45 o
   4   5   3        5.30        5.14      1.35 o
   5   5   3       78.46       87.98      3.25 o
   6   5   3       48.51       46.45      2.61 o
   7   5   3       89.47       77.36      3.43 o
   8   5   3        8.70        5.22      2.40 o
   9   5   3        8.09       11.40      3.62 o
   0   6   3      249.50      273.40      4.49 o
   1   6   3      214.34      181.18      2.56 o
   2   6   3      145.53      145.74      2.67 o
   3   6   3      607.26      643.31      5.79 o
   4   6   3       85.69       77.06      2.37 o
   5   6   3      252.32      263.56      4.95 o
   6   6   3        9.39        5.89      1.84 o
   7   6   3       14.46       13.84      2.35 o
   8   6   3        5.77        5.38      2.73 o
   9   6   3        0.71       -3.13      3.13 o
   1   7   3      556.23      622.71      5.67 o
   2   7   3        2.66        6.48      1.07 o
   3   7   3       54.03       44.88      2.59 o
   4   7   3        2.54        7.52      1.64 o
   5   7   3      253.68      258.09      5.39 o
   6   7   3        7.15        4.54      1.88 o
   7   7   3      207.83      199.57      5.50 o
   8   7   3        0.73        2.76      3.04 o
   9   7   3        2.09        0.08      6.93 o
   0   8   3      255.80      294.91      6.36 o
   1   8   3      325.09      342.71      4.88 o
   2   8   3       13.07       14.94      1.84 o
   3   8   3      308.18      316.94      4.80 o
   4   8   3      277.00      279.89      4.24 o
   5   8   3        8.94        8.49      1.91 o
   6   8   3        7.96        8.41      2.32 o
   7   8   3        2.29       -1.51      3.16 o
   8   8   3        4.20        5.60      3.12 o
   1   9   3       17.35       16.15      1.19 o
   2   9   3      412.04      397.11      4.79 o
   3   9   3      673.75      674.79      7.83 o
   4   9   3       16.61       19.91      1.78 o
   5   9   3      143.79      136.66      4.71 o
   6   9   3       98.99       90.10      5.65 o
   7   9   3        1.65        2.19      2.81 o
   8   9   3        0.94       -1.63      3.15 o
   0  10   3       81.65       75.72      3.99 o
   1  10   3      144.14      146.02      3.45 o
   2  10   3       62.89       59.03      2.08 o
   3  10   3       10.05       13.56      1.64 o
   4  10   3      364.47      338.57      7.46 o
   5  10   3        6.87        7.53      4.32 o
   6  10   3        7.67        7.07      2.87 o
   7  10   3        8.85        8.65      3.16 o
   8  10   3        0.52       -0.74      3.16 o
   1  11   3        1.71        0.48      1.24 o
   2  11   3        1.44        2.48      1.34 o
   3  11   3      217.89      223.30      6.49 o
   4  11   3       27.62       27.63      3.43 o
   5  11   3      114.92      123.84      5.91 o
   6  11   3        3.67        6.49      2.88 o
   7  11   3        0.35        2.87      4.97 o
   0  12   3       22.58        9.64      4.38 o
   1  12   3       61.13       72.85      3.08 o
   2  12   3       13.92       16.52      2.61 o
   3  12   3       51.68       61.67      4.03 o
   4  12   3      105.94       96.62      5.15 o
   5  12   3       53.53       58.20      5.00 o
   6  12   3        0.39       -0.65      2.75 o
   7  12   3        0.31        1.61      3.11 o
   1  13   3      201.58      206.09      6.44 o
   2  13   3       12.78       13.94      2.58 o
   3  13   3       29.12       30.48      3.40 o
   4  13   3       11.74       11.55      3.26 o
   5  13   3        0.72       -0.31      3.19 o
   6  13   3       28.24       22.42      3.86 o
   0  14   3       40.41       30.29      4.41 o
   1  14   3       17.12       22.04      4.09 o
   2  14   3        4.00        7.27      2.54 o
   3  14   3        5.18        3.33      2.73 o
   4  14   3        2.57        3.05      2.97 o
   5  14   3        2.90        0.62      3.03 o
   6  14   3        0.15        0.83      3.01 o
   1  15   3       14.88        7.49      3.17 o
   2  15   3        2.38        4.93      2.00 o
   3  15   3        6.85        7.94      2.82 o
   4  15   3        1.38        2.46      3.09 o
   5  15   3        6.36        7.78      3.07 o
   0  16   3        0.55        5.99      4.13 o
   1  16   3        0.10        0.91      2.44 o
   2  16   3        0.30        2.75      3.25 o
   3  16   3       32.56       41.58      6.37 o
   4  16   3        3.99        4.29      3.31 o
   1  17   3        3.20        1.74      2.84 o
   2  17   3        3.96        6.39      7.08 o
   3  17   3        1.18       -2.80      3.70 o
   0   0   4     9487.55     8969.22    153.15 o
   1   0   4    16381.91    15534.06    104.59 o
   2   0   4      940.30      914.90      6.89 o
   3   0   4        0.14       -0.81      1.90 o
   4   0   4      105.25      115.13      3.35 o
   5   0   4       39.06       33.44      2.58 o
   6   0   4      830.89      781.98     10.79 o
   7   0   4      232.13      218.51      6.16 o
   8   0   4       20.27       13.35      3.24 o
   9   0   4       23.38       19.37      3.65 o
   1   1   4     9206.46     8890.03     45.13 o
   2   1   4      179.13      173.05      1.69 o
   3   1   4     2271.14     2353.14     13.57 o
   4   1   4      142.94      147.28      2.74 o
   5   1   4      294.75      274.25      3.93 o
   6   1   4        0.02       -1.55      1.55 o
   7   1   4      134.51      131.26      3.74 o
   8   1   4       11.59       10.53      2.20 o
   9   1   4       85.12       92.79      3.66 o
   0   2   4    29036.00    27719.45    201.69 o
   1   2   4     3752.03     3677.18     18.48 o
   2   2   4      144.61      127.93      1.52 o
   3   2   4      808.66      830.19      6.08 o
   4   2   4      116.53      143.56      2.99 o
   5   2   4       64.01       70.10      2.60 o
   6   2   4       34.18       41.57      2.23 o
   7   2   4        0.98       -1.71      1.71 o
   8   2   4      315.51      306.73      5.78 o
   9   2   4        6.66        5.67      2.39 o
   1   3   4     2426.91     2464.06     12.71 o
   2   3   4     1018.27      957.81      5.78 o
   3   3   4      348.97      376.02      3.43 o
   4   3   4       41.85       46.26      1.80 o
   5   3   4       59.57       55.11      3.75 o
   6   3   4      484.61      492.39      6.23 o
   7   3   4        6.76        7.20      1.98 o
   8   3   4      136.39      146.37      4.37 o
   9   3   4       42.10       49.97      3.58 o
   0   4   4     1444.26     1346.29     10.79 o
   1   4   4       20.16       27.65      0.84 o
   2   4   4     1421.31     1418.17      8.40 o
   3   4   4      459.45      525.47      4.51 o
   4   4   4      452.95      481.92      5.58 o
   5   4   4       63.27       73.48      3.01 o
   6   4   4        5.44        7.17      1.93 o
   7   4   4       25.34       30.18      2.69 o
   8   4   4        2.62        1.56      3.27 o
   9   4   4        0.10       -0.66      2.79 o
   1   5   4      121.95      119.66      1.69 o
   2   5   4       97.72      116.31      1.80 o
   3   5   4      400.04      421.99      4.17 o
   4   5   4       47.32       50.20      2.08 o
   5   5   4      554.53      543.11      7.27 o
   6   5   4        3.39        3.66      2.44 o
   7   5   4        4.29        6.31      2.15 o
   8   5   4        2.73       -0.81      2.41 o
   9   5   4        1.95        1.77      2.86 o
   0   6   4     5731.59     6031.18     49.47 o
   1   6   4        1.06        2.53      0.75 o
   2   6   4      139.16      152.56      1.93 o
   3   6   4      153.90      136.98      2.58 o
   4   6   4      922.74      959.68      8.95 o
   5   6   4        0.10        1.66      1.81 o
   6   6   4       16.09       18.23      2.17 o
   7   6   4       21.07       24.91      2.87 o
   8   6   4      122.63      119.31      5.00 o
   9   6   4        0.01       -3.20      3.20 o
   1   7   4      619.53      620.70      6.82 o
   2   7   4     1381.66     1304.88      9.92 o
   3   7   4        4.55        2.53      1.06 o
   4   7   4       40.80       44.54      2.32 o
   5   7   4       77.66       69.20      2.99 o
   6   7   4      218.39      213.33      4.99 o
   7   7   4      109.41       93.15      4.25 o
   8   7   4       12.48       14.01      3.34 o
   9   7   4        7.74       13.12      4.05 o
   0   8   4       80.51       78.92      4.09 o
   1   8   4      185.85      180.58      2.88 o
   2   8   4       81.87       87.35      2.43 o
   3   8   4       26.05       37.05      2.45 o
   4   8   4      314.04      323.17      5.06 o
   5   8   4       27.03       29.31      2.36 o
   6   8   4       24.44       18.50      2.84 o
   7   8   4        0.90        4.69      2.97 o
   8   8   4        7.62       10.99      3.49 o
   1   9   4       56.23       60.53      1.92 o
   2   9   4        8.59        6.57      2.37 o
   3   9   4      186.09      193.83      4.04 o
   4   9   4        0.53        3.07      2.25 o
   5   9   4       35.21       36.80      3.07 o
   6   9   4        3.22       -2.49      3.07 o
   7   9   4        3.64        6.27      3.03 o
   8   9   4        8.81        5.82      4.76 o
   0  10   4        2.92       -0.32      1.89 o
   1  10   4       67.60       62.31      2.05 o
   2  10   4       88.36      101.74      2.73 o
   3  10   4      163.54      179.30      4.43 o
   4  10   4      352.68      350.35      6.58 o
   5  10   4       51.67       44.26      4.11 o
   6  10   4        0.00       -2.52      2.52 o
   7  10   4        6.39        7.10      2.96 o
   8  10   4        0.49        0.17      4.93 o
   1  11   4      205.10      214.44      4.21 o
   2  11   4      124.20      114.11      3.43 o
   3  11   4      122.64      106.79      4.87 o
   4  11   4       52.50       53.42      4.03 o
   5  11   4        0.06        0.54      6.34 o
   6  11   4        2.82        4.54      2.85 o
   7  11   4        0.31        2.91      2.82 o
   0  12   4        2.24       -3.50      3.50 o
   1  12   4      158.32      177.80      5.73 o
   2  12   4      294.93      302.19      6.69 o
   3  12   4        0.02       -2.30      2.30 o
   4  12   4        3.95        5.25      2.92 o
   5  12   4        4.75        5.47      3.39 o
   6  12   4       43.71       50.68      5.82 o
   7  12   4       22.11       26.86      3.84 o
   1  13   4        0.92       -2.48      2.48 o
   2  13   4       57.87       64.36      3.79 o
   3  13   4        9.44       11.09      5.23 o
   4  13   4        6.62        7.17      6.23 o
   5  13   4       37.35       41.71      4.42 o
   6  13   4       10.35        4.43      4.64 o
   0  14   4       26.45       18.43      4.11 o
   1  14   4       88.87       80.30      4.70 o
   2  14   4       21.69       18.73      2.34 o
   3  14   4        0.64       -1.77      2.75 o
   4  14   4        0.87        0.13      2.94 o
   5  14   4        2.50        3.93      3.21 o
   6  14   4       10.24        7.89      3.32 o
   1  15   4        4.21        3.51      4.68 o
   2  15   4        0.11        1.38      1.86 o
   3  15   4        1.87       -0.30      2.56 o
   4  15   4        0.13       -1.27      3.25 o
   5  15   4        6.95       11.93      3.62 o
   0  16   4        0.88        2.00      6.57 o
   1  16   4        0.81       -0.49      2.90 o
   2  16   4        7.99        6.34      3.55 o
   3  16   4        4.42        4.40      2.44 o
   4  16   4        0.68        1.88      3.13 o
   1  17   4        2.70        6.09      3.11 o
   2  17   4       30.38       33.47      4.62 o
   1   1   5     2706.07     2682.12     13.86 o
   2   1   5      917.50      928.51      5.34 o
   3   1   5      261.23      267.29      3.50 o
   4   1   5       98.48      100.15      2.28 o
   5   1   5      137.33      126.78      3.05 o
   6   1   5      390.04      381.03      5.15 o
   7   1   5      363.56      363.91      5.41 o
   8   1   5      150.10      156.09      4.22 o
   9   1   5        6.79        5.35      2.27 o
   0   2   5      892.35      789.09     13.64 o
   1   2   5      511.49      510.68      3.47 o
   2   2   5       63.89       61.36      1.21 o
   3   2   5        0.05        0.81      0.84 o
   4   2   5        0.01       -0.48      1.11 o
   5   2   5        4.52        4.63      1.61 o
   6   2   5        0.01        3.32      1.77 o
   7   2   5        1.41        0.20      2.17 o
   8   2   5       16.66       18.70      2.48 o
   9   2   5       17.84       21.44      2.75 o
   1   3   5      416.10      412.23      3.15 o
   2   3   5     1713.59     1741.83     11.34 o
   3   3   5      768.49      837.53      7.03 o
   4   3   5      172.18      174.55      3.02 o
   5   3   5      223.24      219.25      5.42 o
   6   3   5      152.07      132.96      4.78 o
   7   3   5        0.08        0.16      1.81 o
   8   3   5       12.56       10.18      2.38 o
   9   3   5        6.53        5.54      2.78 o
   0   4   5      207.09      215.67      2.85 o
   1   4   5      520.06      476.04      3.26 o
   2   4   5       14.05       15.00      0.94 o
   3   4   5       59.28       57.12      1.69 o
   4   4   5        2.09        1.67      1.29 o
   5   4   5        8.33       10.46      1.96 o
   6   4   5        0.61       -0.89      1.96 o
   7   4   5      105.03      116.17      4.01 o
   8   4   5        2.13        1.15      2.33 o
   9   4   5        5.68        6.64      3.12 o
   1   5   5       29.20       29.82      0.86 o
   2   5   5        4.96        7.86      1.07 o
   3   5   5      273.96      254.49      3.41 o
   4   5   5       31.99       32.83      1.82 o
   5   5   5       83.02       81.77      3.24 o
   6   5   5        1.91       -0.67      2.00 o
   7   5   5       17.53       12.45      2.41 o
   8   5   5        0.93        4.45      2.65 o
   9   5   5        0.35        2.77      3.06 o
   0   6   5       30.88       33.24      1.68 o
   1   6   5       24.90       27.66      1.02 o
   2   6   5        0.44        2.59      0.78 o
   3   6   5       18.61       26.12      1.39 o
   4   6   5       23.17       26.88      1.83 o
   5   6   5      130.92      118.14      3.96 o
   6   6   5        0.02        1.04      1.98 o
   7   6   5        7.39       12.25      2.40 o
   8   6   5        0.01       -1.11      2.62 o
   9   6   5        0.01        7.88      5.35 o
   1   7   5       61.41       68.50      1.88 o
   2   7   5       64.16       53.89      1.76 o
   3   7   5      185.08      192.46      2.99 o
   4   7   5        9.39       18.31      1.71 o
   5   7   5        9.24        9.27      2.01 o
   6   7   5        0.17       -0.46      2.03 o
   7   7   5       29.92       26.37      3.10 o
   8   7   5        3.44        3.16      3.21 o
   9   7   5        0.03        0.96      3.39 o
   0   8   5       97.43      115.76      2.61 o
   1   8   5      427.02      425.97      4.38 o
   2   8   5       45.53       49.06      1.94 o
   3   8   5       41.82       46.33      2.39 o
   4   8   5       42.38       47.50      2.34 o
   5   8   5        0.35        3.01      2.26 o
   6   8   5        0.48       -1.26      2.38 o
   7   8   5       27.64       33.92      4.19 o
   8   8   5        2.87       -0.96      3.08 o
   1   9   5       74.49       70.23      1.98 o
   2   9   5      289.25      286.06      4.19 o
   3   9   5       15.52       11.48      2.06 o
   4   9   5        0.09       11.62      2.48 o
   5   9   5        2.96        6.75      2.45 o
   6   9   5       30.67       28.80      3.90 o
   7   9   5        0.09        0.34      2.81 o
   8   9   5        2.12        2.61      3.23 o
   0  10   5        3.17        0.17      3.50 o
   1  10   5        0.84       -0.15      1.08 o
   2  10   5      116.91      108.58      2.85 o
   3  10   5        5.36        9.39      2.16 o
   4  10   5        1.56        3.36      2.31 o
   5  10   5        1.53       -2.88      2.88 o
   6  10   5       15.86       20.29      3.90 o
   7  10   5        0.01       -2.95      2.95 o
   8  10   5       12.09       14.79      7.16 o
   1  11   5       13.80       13.16      1.51 o
   2  11   5       41.69       46.71      2.50 o
   3  11   5       86.26       87.14      4.46 o
   4  11   5        3.81        5.95      2.96 o
   5  11   5       28.24       29.19      4.81 o
   6  11   5       47.30       49.71      4.88 o
   7  11   5        5.19        4.09      3.41 o
   0  12   5       43.90       35.62      5.55 o
   1  12   5       17.99       20.17      3.03 o
   2  12   5       59.04       63.86      3.55 o
   3  12   5       62.74       64.97      6.02 o
   4  12   5        9.34        8.72      2.82 o
   5  12   5       37.21       36.18      4.33 o
   6  12   5       26.03       24.50      4.21 o
   7  12   5        3.67       16.23      4.30 o
   1  13   5        5.98        5.04      2.74 o
   2  13   5       31.79       23.00      2.41 o
   3  13   5        8.79       12.19      3.15 o
   4  13   5        3.68        3.64      2.92 o
   5  13   5       14.89       17.89      3.90 o
   6  13   5       30.02       35.85      4.64 o
   0  14   5        1.02       -1.31      3.51 o
   1  14   5        2.52        7.27      2.78 o
   2  14   5       34.61       36.51      2.70 o
   3  14   5        3.34       -2.46      2.46 o
   4  14   5        1.55        3.33      3.03 o
   5  14   5        6.80        3.22      3.25 o
   1  15   5        8.09        7.05      3.11 o
   2  15   5        1.23       -0.33      1.95 o
   3  15   5        0.78       -1.31      2.45 o
   4  15   5        0.44       -2.88      2.88 o
   5  15   5       12.20       13.20      3.82 o
   0  16   5        0.74       -3.99      6.86 o
   1  16   5        0.00        0.22      3.18 o
   2  16   5        5.01        7.26      3.41 o
   3  16   5        4.78       -1.04      3.25 o
   4  16   5        1.24        5.13      4.51 o
   1  17   5        1.26       -2.11      3.96 o
   2  17   5        0.60        0.13      3.60 o
   0   0   6     4688.78     4342.48     51.10 o
   1   0   6       47.08       46.24      1.45 o
   2   0   6       97.70      114.84      2.27 o
   3   0   6      704.97      767.11      7.73 o
   4   0   6        3.01        5.43      1.51 o
   5   0   6      151.25      164.04      5.21 o
   6   0   6       33.05       29.77      2.97 o
   7   0   6       14.23        8.72      2.74 o
   8   0   6       37.52       50.85      4.76 o
   9   0   6       46.04       60.65      4.63 o
   1   1   6       57.36       56.25      1.19 o
   2   1   6      741.18      727.84      5.45 o
   3   1   6        4.87        3.36      0.88 o
   4   1   6       19.21       25.01      1.36 o
   5   1   6      166.54      160.80      3.36 o
   6   1   6      348.27      336.65      4.87 o
   7   1   6       29.18       30.00      2.33 o
   8   1   6       41.32       46.91      3.77 o
   9   1   6        0.47        2.74      2.63 o
   0   2   6     2917.59     2854.76     21.72 o
   1   2   6      156.34      145.95      1.98 o
   2   2   6     1979.86     1956.36     12.50 o
   3   2   6      188.33      197.83      2.51 o
   4   2   6       28.21       28.77      1.55 o
   5   2   6       83.05       97.86      2.77 o
   6   2   6      172.73      167.26      4.25 o
   7   2   6        6.22        6.00      2.03 o
   8   2   6       52.33       60.18      3.19 o
   9   2   6       19.42       25.53      2.90 o
   1   3   6      977.76      952.46      6.35 o
   2   3   6      405.67      445.39      4.50 o
   3   3   6      311.90      276.44      3.47 o
   4   3   6       22.06       19.79      1.58 o
   5   3   6       55.46       55.86      2.21 o
   6   3   6      132.63      131.67      3.93 o
   7   3   6        8.30        8.08      1.98 o
   8   3   6       17.06       18.47      2.46 o
   9   3   6       22.63       25.56      3.25 o
   0   4   6      517.44      546.30      5.40 o
   1   4   6        0.49       -0.17      0.76 o
   2   4   6       66.08       59.56      1.76 o
   3   4   6      197.00      207.55      3.31 o
   4   4   6       62.68       67.39      2.34 o
   5   4   6      248.45      248.43      4.44 o
   6   4   6        7.55       10.24      2.36 o
   7   4   6        1.83       -0.55      2.37 o
   8   4   6        0.26       -1.60      2.61 o
   9   4   6        6.34        6.35      3.01 o
   1   5   6      824.35      847.79      5.50 o
   2   5   6        5.28        5.92      0.98 o
   3   5   6      123.21      131.81      2.72 o
   4   5   6       26.49       33.00      1.85 o
   5   5   6       17.09       16.77      1.86 o
   6   5   6       74.29       78.63      3.54 o
   7   5   6       16.51       12.58      2.51 o
   8   5   6        8.30        9.18      2.76 o
   9   5   6       42.59       41.45      3.99 o
   0   6   6        1.19        0.88      0.87 o
   1   6   6       74.21       79.44      2.05 o
   2   6   6       89.31       97.53      2.84 o
   3   6   6      308.68      301.27      4.05 o
   4   6   6      556.64      541.78      6.20 o
   5   6   6      251.54      258.93      5.18 o
   6   6   6        0.17       -0.24      2.49 o
   7   6   6        5.01        4.99      2.49 o
   8   6   6        9.46       10.84      2.97 o
   9   6   6        8.23        7.03      3.64 o
   1   7   6       87.50       83.12      2.70 o
   2   7   6        9.57        9.29      1.26 o
   3   7   6      570.90      549.56      5.84 o
   4   7   6        3.15        4.35      1.63 o
   5   7   6      146.22      134.95      4.46 o
   6   7   6        8.24        7.31      2.58 o
   7   7   6       21.69       24.60      2.91 o
   8   7   6        0.06       -3.09      3.09 o
   0   8   6      108.21       99.79      2.70 o
   1   8   6      209.88      196.07      2.65 o
   2   8   6        4.60        6.87      1.56 o
   3   8   6       37.74       35.90      2.18 o
   4   8   6      326.49      321.28      4.73 o
   5   8   6        0.29        0.05      2.23 o
   6   8   6       25.53       28.57      3.17 o
   7   8   6       13.65        9.79      3.17 o
   8   8   6        1.48       -1.06      3.47 o
   1   9   6       27.65       28.74      1.48 o
   2   9   6      191.56      189.55      3.91 o
   3   9   6      143.73      133.02      4.20 o
   4   9   6        2.73        8.12      2.43 o
   5   9   6        4.82        4.31      2.40 o
   6   9   6       36.86       36.10      4.11 o
   7   9   6       14.87       17.21      3.38 o
   8   9   6        0.46        0.13      4.22 o
   0  10   6       26.95       31.52      3.10 o
   1  10   6        0.19        3.15      1.13 o
   2  10   6       56.75       60.72      2.95 o
   3  10   6        1.80        2.74      2.16 o
   4  10   6       82.82       87.85      3.89 o
   5  10   6        6.11        4.35      3.00 o
   6  10   6        0.42       -1.63      4.02 o
   7  10   6        0.05       -1.87      3.04 o
   1  11   6       68.72       62.59      2.34 o
   2  11   6        0.84        0.81      1.54 o
   3  11   6        0.70        3.59      2.44 o
   4  11   6       11.48       13.79      3.12 o
   5  11   6        1.99        1.88      3.75 o
   6  11   6        3.37       -3.34      3.34 o
   7  11   6       33.80       37.91      4.07 o
   0  12   6      133.01      136.36      8.47 o
   1  12   6        0.97       -2.52      2.52 o
   2  12   6       18.01       16.70      2.22 o
   3  12   6       22.94       21.72      5.26 o
   4  12   6       10.37        4.90      3.00 o
   5  12   6       41.74       41.73      4.25 o
   6  12   6        0.77       -0.68      5.00 o
   1  13   6        2.62        4.41      2.62 o
   2  13   6        0.23        0.45      1.90 o
   3  13   6        0.95        1.55      2.48 o
   4  13   6        3.90        5.09      3.04 o
   5  13   6        7.41        8.93      3.43 o
   6  13   6        0.67        4.01      3.47 o
   0  14   6       51.89       38.46      4.74 o
   1  14   6        5.05        2.52      2.92 o
   2  14   6        0.12       -0.96      1.85 o
   3  14   6        4.40        4.54      2.19 o
   4  14   6       43.08       47.18      4.25 o
   5  14   6        6.52        3.58      3.43 o
   1  15   6        1.21        1.88      3.17 o
   2  15   6       15.73       16.95      3.38 o
   3  15   6        4.01        5.04      2.40 o
   4  15   6        6.34        7.04      3.28 o
   0  16   6        5.67        0.33      4.02 o
   1  16   6        9.91       10.31      6.84 o
   2  16   6        8.38       10.37      3.65 o
   3  16   6        3.13        3.11      4.28 o
   1  17   6        0.05        1.89      3.58 o
   1   1   7      945.74      933.71      7.22 o
   2   1   7     2528.51     2582.13     15.38 o
   3   1   7       54.47       71.57      1.67 o
   4   1   7      247.91      271.27      3.65 o
   5   1   7      410.45      419.10      5.59 o
   6   1   7        3.28       -0.73      2.00 o
   7   1   7        5.50        4.21      1.74 o
   8   1   7       21.93       26.22      2.66 o
   9   1   7       24.44       32.18      3.07 o
   0   2   7        7.68        3.78      1.14 o
   1   2   7      873.27      875.44      7.45 o
   2   2   7      669.66      598.72      5.17 o
   3   2   7      437.18      459.42      4.24 o
   4   2   7       84.06       79.50      3.04 o
   5   2   7      491.03      485.49      6.07 o
   6   2   7      315.40      299.82      7.03 o
   7   2   7        2.38        2.17      1.90 o
   8   2   7        8.61        7.21      2.21 o
   9   2   7       38.77       39.26      3.22 o
   1   3   7      388.46      370.84      4.09 o
   2   3   7     3136.70     2998.54     21.71 o
   3   3   7      198.98      189.84      3.09 o
   4   3   7       11.70        9.63      1.65 o
   5   3   7       35.83       32.60      1.93 o
   6   3   7      589.30      607.21      7.72 o
   7   3   7        0.40        0.64      1.92 o
   8   3   7        0.22       -2.74      2.74 o
   9   3   7       31.40       29.59      3.64 o
   0   4   7      332.65      332.54      5.06 o
   1   4   7     2584.64     2512.17     18.15 o
   2   4   7     1533.46     1543.09     13.30 o
   3   4   7       54.92       57.93      1.97 o
   4   4   7      189.06      194.11      3.88 o
   5   4   7       88.94       97.19      3.12 o
   6   4   7      114.76      108.02      4.10 o
   7   4   7       78.82       79.32      3.52 o
   8   4   7       71.00       74.87      3.88 o
   9   4   7       54.78       52.00      4.38 o
   1   5   7      248.00      255.85      2.98 o
   2   5   7        0.13        1.53      0.97 o
   3   5   7      141.52      153.50      3.26 o
   4   5   7       99.43      108.79      2.95 o
   5   5   7      261.50      251.16      4.53 o
   6   5   7       78.94       68.71      3.41 o
   7   5   7      116.05      110.44      4.38 o
   8   5   7        2.51        2.85      2.79 o
   9   5   7        9.28       12.60      3.38 o
   0   6   7      172.91      207.81      4.10 o
   1   6   7      338.95      330.92      3.98 o
   2   6   7      476.20      501.89      5.32 o
   3   6   7        3.12        2.96      1.19 o
   4   6   7        8.61        9.08      1.57 o
   5   6   7        6.86       10.88      1.85 o
   6   6   7       30.20       26.31      2.65 o
   7   6   7       32.98       30.02      3.46 o
   8   6   7       28.22       25.94      4.05 o
   1   7   7        3.17        3.85      1.73 o
   2   7   7       45.27       54.98      1.87 o
   3   7   7       91.54       93.66      2.56 o
   4   7   7      125.60      130.85      3.21 o
   5   7   7       12.81        9.81      2.13 o
   6   7   7      164.73      161.81      5.46 o
   7   7   7        0.12        2.98      2.84 o
   8   7   7        2.67        7.07      3.28 o
   0   8   7       17.37       18.70      2.34 o
   1   8   7        0.92        4.83      1.15 o
   2   8   7        0.94        6.44      1.50 o
   3   8   7      247.60      254.87      4.61 o
   4   8   7      701.25      694.95      8.58 o
   5   8   7      189.85      186.57      8.85 o
   6   8   7        4.01        0.56      3.03 o
   7   8   7        0.88        0.05      3.39 o
   8   8   7        5.38        4.31      3.35 o
   1   9   7       80.79       78.33      2.15 o
   2   9   7       54.07       53.70      2.34 o
   3   9   7      581.12      562.65      7.25 o
   4   9   7        0.34       -0.94      2.23 o
   5   9   7       41.06       44.80      3.40 o
   6   9   7        1.72        0.40      3.05 o
   7   9   7        1.40       -1.00      3.22 o
   8   9   7       11.15       17.88      3.86 o
   0  10   7      107.69      101.13      5.19 o
   1  10   7        0.01        0.40      1.39 o
   2  10   7       18.17       17.25      1.99 o
   3  10   7        1.47        0.60      2.03 o
   4  10   7       69.26       62.89      3.57 o
   5  10   7        6.05        3.20      5.23 o
   6  10   7        1.77        3.77      3.34 o
   7  10   7        0.08       -4.38      4.38 o
   1  11   7       26.79       24.82      1.84 o
   2  11   7       97.20      100.26      3.20 o
   3  11   7       72.31       78.24      4.28 o
   4  11   7       18.47       18.69      3.28 o
   5  11   7        5.10        3.48      2.94 o
   6  11   7        6.91        8.38      3.46 o
   7  11   7        2.05       -0.44      7.06 o
   0  12   7      125.24      111.84      7.88 o
   1  12   7       29.99       32.11      2.13 o
   2  12   7       25.14       23.68      3.29 o
   3  12   7        8.07        9.85      2.82 o
   4  12   7        8.45        8.65      2.94 o
   5  12   7        0.83       -1.73      3.22 o
   6  12   7        0.91        1.72      3.29 o
   1  13   7       61.94       55.23      3.92 o
   2  13   7        8.26        5.72      2.44 o
   3  13   7        3.85        3.39      2.95 o
   4  13   7        6.55        6.39      2.84 o
   5  13   7        0.01        0.80      3.14 o
   6  13   7        6.49        0.82      4.56 o
   0  14   7       47.71       71.20      5.53 o
   1  14   7       36.56       33.90      4.07 o
   2  14   7        0.36       -0.56      3.83 o
   3  14   7        3.42        6.12      2.76 o
   4  14   7        0.03       -2.82      2.82 o
   5  14   7        0.90        1.57      3.76 o
   1  15   7       26.26       21.44      6.29 o
   2  15   7       19.03       16.93      4.64 o
   3  15   7        7.96       11.98      3.92 o
   4  15   7        1.49       -0.88      2.97 o
   0  16   7       25.13       32.34      4.94 o
   1  16   7        0.20        1.18      4.11 o
   2  16   7        0.38       -3.76      4.20 o
   3  16   7        1.06        4.47      4.35 o
   0   0   8      181.82      204.29      4.84 o
   1   0   8      791.44      802.61      8.47 o
   2   0   8       74.44       80.62      2.58 o
   3   0   8       67.71       66.82      2.66 o
   4   0   8      195.36      205.20      4.23 o
   5   0   8       15.20       10.00      3.46 o
   6   0   8       74.81       71.56      4.46 o
   7   0   8        1.40        2.16      2.54 o
   8   0   8       14.81       12.72      3.18 o
   9   0   8        4.14        7.37      3.77 o
   1   1   8       63.26       63.13      1.98 o
   2   1   8     2345.59     2305.49     14.84 o
   3   1   8      130.34      108.83      2.16 o
   4   1   8       14.42       10.31      1.22 o
   5   1   8      174.63      153.44      3.54 o
   6   1   8      450.75      459.40      7.19 o
   7   1   8       32.76       31.06      2.49 o
   8   1   8        5.67        6.47      2.28 o
   9   1   8        4.05        2.74      2.53 o
   0   2   8       68.59       73.95      2.29 o
   1   2   8      396.61      353.20      4.59 o
   2   2   8     1354.74     1367.52      9.72 o
   3   2   8       46.84       60.24      1.77 o
   4   2   8      102.60      102.21      2.42 o
   5   2   8       20.06       20.42      1.86 o
   6   2   8      235.59      238.86      5.38 o
   7   2   8        1.72       -1.79      1.79 o
   8   2   8        1.29       -0.48      2.09 o
   9   2   8        3.01        0.25      2.50 o
   1   3   8     1032.01      963.08      8.22 o
   2   3   8     1174.14     1221.97      9.56 o
   3   3   8      129.43      127.23      2.54 o
   4   3   8      106.18      103.49      3.04 o
   5   3   8       38.39       42.12      2.22 o
   6   3   8       35.09       39.00      2.59 o
   7   3   8       33.29       33.38      2.74 o
   8   3   8       12.98        9.47      2.67 o
   9   3   8       15.39       10.07      3.24 o
   0   4   8        4.47        3.29      1.19 o
   1   4   8      149.52      141.01      2.72 o
   2   4   8      187.60      189.15      3.29 o
   3   4   8        1.89        3.05      1.68 o
   4   4   8       33.19       35.46      2.05 o
   5   4   8        2.12        0.43      1.59 o
   6   4   8        1.72        4.32      2.23 o
   7   4   8        0.30        3.02      2.41 o
   8   4   8        6.68        8.71      3.62 o
   9   4   8        2.61       -0.65      3.05 o
   1   5   8     1130.05     1187.78      9.78 o
   2   5   8      140.55      143.83      2.98 o
   3   5   8      110.53      109.27      2.77 o
   4   5   8        0.68       -0.85      1.51 o
   5   5   8        0.37       -0.44      1.60 o
   6   5   8       36.49       41.63      2.95 o
   7   5   8       86.60       89.83      4.69 o
   8   5   8       34.85       43.46      3.76 o
   0   6   8      675.59      663.45     12.79 o
   1   6   8       34.98       48.85      1.53 o
   2   6   8      114.88      120.78      3.17 o
   3   6   8        7.65       12.08      1.50 o
   4   6   8      123.91      121.59      3.12 o
   5   6   8       11.04       11.49      2.23 o
   6   6   8        0.48       -1.38      3.37 o
   7   6   8        5.57        2.68      2.99 o
   8   6   8       17.25        9.71      2.94 o
   1   7   8       40.74       43.89      1.74 o
   2   7   8        0.15       -0.21      0.94 o
   3   7   8      307.15      335.81      4.46 o
   4   7   8      108.09      124.27      3.23 o
   5   7   8       93.04       94.32      4.23 o
   6   7   8        5.18        4.40      2.74 o
   7   7   8        6.18        9.52      3.02 o
   8   7   8        0.83       -0.79      3.07 o
   0   8   8        0.93       11.83      9.19 o
   1   8   8      146.71      150.59      2.79 o
   2   8   8       10.34       13.35      1.62 o
   3   8   8       19.52       26.42      1.67 o
   4   8   8      129.57      123.57      4.66 o
   5   8   8       29.61       25.41      3.14 o
   6   8   8       26.68       21.06      3.08 o
   7   8   8        1.84       -0.90      3.28 o
   8   8   8        0.68       -3.05      3.05 o
   1   9   8        0.38        1.42      1.18 o
   2   9   8      147.30      140.71      3.38 o
   3   9   8       24.33       19.50      2.64 o
   4   9   8       31.24       31.48      2.97 o
   5   9   8        2.84        3.66      2.60 o
   6   9   8       20.25       17.17      3.68 o
   7   9   8        3.95        5.50      3.46 o
   0  10   8      238.08      259.61      7.56 o
   1  10   8        0.62        0.61      1.19 o
   2  10   8       47.56       46.44      2.37 o
   3  10   8        0.77        5.43      2.48 o
   4  10   8      163.29      168.83      5.26 o
   5  10   8        0.10        1.99      2.92 o
   6  10   8        4.66        3.09      3.39 o
   7  10   8        7.60        8.82      3.97 o
   1  11   8        0.93        1.33      1.46 o
   2  11   8       39.98       38.02      2.53 o
   3  11   8        0.64        1.08      1.91 o
   4  11   8        4.60       -0.79      2.79 o
   5  11   8       32.55       41.92      4.33 o
   6  11   8        0.37       -3.86      4.39 o
   7  11   8        2.29        2.95      3.86 o
   0  12   8      174.87      179.29      9.34 o
   1  12   8       14.32       15.37      3.62 o
   2  12   8        0.00       -0.47      1.87 o
   3  12   8       14.16       14.25      3.67 o
   4  12   8        5.80        5.23      2.82 o
   5  12   8        0.59       -3.44      3.44 o
   6  12   8        0.00        6.31      3.75 o
   1  13   8       40.73       54.53      3.89 o
   2  13   8       28.75       30.73      2.61 o
   3  13   8        1.52       -1.54      2.54 o
   4  13   8        0.25        0.44      3.68 o
   5  13   8        2.70        1.61      3.14 o
   0  14   8       50.01       39.85      4.63 o
   1  14   8       33.61       36.15      3.62 o
   2  14   8       15.04       12.10      5.12 o
   3  14   8        2.16        2.74      2.70 o
   4  14   8        4.11        5.42      3.22 o
   5  14   8        1.24        5.72      3.43 o
   1  15   8        8.26        9.76      4.20 o
   2  15   8        0.01        5.13      4.23 o
   3  15   8        1.91        5.51      3.16 o
   4  15   8        0.89        5.10      3.15 o
   0  16   8       17.19       13.14      6.42 o
   1  16   8       18.59        9.64      6.72 o
   2  16   8        0.04       -4.13      4.23 o
   1   1   9        8.12        8.45      1.23 o
   2   1   9      193.81      207.44      4.51 o
   3   1   9        3.30        4.30      1.35 o
   4   1   9        0.30        1.09      1.08 o
   5   1   9       91.88       85.85      2.88 o
   6   1   9       33.21       36.39      2.74 o
   7   1   9        9.43        6.71      2.16 o
   8   1   9       25.25       29.75      2.78 o
   9   1   9        1.10        3.38      2.86 o
   0   2   9      391.27      403.63      5.98 o
   1   2   9      127.41      138.09      3.09 o
   2   2   9       59.22       70.38      2.02 o
   3   2   9       65.76       70.07      2.98 o
   4   2   9       15.58       20.73      1.49 o
   5   2   9      125.01      120.21      4.72 o
   6   2   9        7.08        7.76      2.19 o
   7   2   9        5.84        6.03      2.09 o
   8   2   9       10.13       13.63      2.40 o
   9   2   9       34.39       36.33      3.98 o
   1   3   9      406.18      380.63      4.46 o
   2   3   9      112.90      121.69      2.63 o
   3   3   9       59.26       54.16      3.29 o
   4   3   9       23.77       24.30      1.77 o
   5   3   9       22.97       22.48      2.19 o
   6   3   9       59.32       53.49      3.20 o
   7   3   9       25.33       23.27      3.68 o
   8   3   9       24.12       26.69      3.05 o
   0   4   9        2.54       -1.75      1.75 o
   1   4   9      326.01      320.67      4.06 o
   2   4   9       56.84       48.31      1.85 o
   3   4   9       40.85       39.29      2.54 o
   4   4   9       76.79       76.52      2.70 o
   5   4   9       55.04       48.82      3.37 o
   6   4   9        5.74        3.37      2.47 o
   7   4   9        6.05        1.06      2.49 o
   8   4   9        0.71        0.82      2.77 o
   1   5   9       10.24        8.74      1.27 o
   2   5   9      538.48      547.63      5.96 o
   3   5   9       42.09       45.74      2.74 o
   4   5   9       93.29       90.79      2.95 o
   5   5   9       92.27       99.06      3.77 o
   6   5   9       28.00       25.69      2.73 o
   7   5   9       20.53       22.19      3.36 o
   8   5   9        2.65        4.93      3.62 o
   0   6   9      158.70      143.15      3.59 o
   1   6   9       37.68       33.60      1.63 o
   2   6   9       26.79       24.63      1.73 o
   3   6   9       29.70       35.92      2.66 o
   4   6   9       96.61       94.77      2.83 o
   5   6   9        0.34        7.26      2.21 o
   6   6   9        0.07       -2.33      2.33 o
   7   6   9       30.55       38.81      3.74 o
   8   6   9       14.34        5.52      2.92 o
   1   7   9        3.13        4.69      1.10 o
   2   7   9      182.87      176.79      4.57 o
   3   7   9       48.40       45.33      2.46 o
   4   7   9       42.72       51.93      2.70 o
   5   7   9        3.39        6.56      2.62 o
   6   7   9        2.28        0.30      2.57 o
   7   7   9        0.12       -0.60      2.62 o
   8   7   9        1.06       -1.18      3.04 o
   0   8   9        0.41       -1.53      1.53 o
   1   8   9       53.07       61.74      2.07 o
   2   8   9        9.99       12.51      1.10 o
   3   8   9        7.61       11.20      2.00 o
   4   8   9       20.60       31.65      3.05 o
   5   8   9       21.58       26.67      3.02 o
   6   8   9        2.39       -1.73      3.16 o
   7   8   9        3.20        1.12      3.29 o
   1   9   9       48.91       45.71      1.88 o
   2   9   9        0.97        4.40      1.51 o
   3   9   9       18.40       18.49      2.36 o
   4   9   9        1.79        6.76      2.53 o
   5   9   9        0.20        0.88      2.57 o
   6   9   9       10.09       11.80      3.65 o
   7   9   9        2.95        4.41      3.39 o
   0  10   9      153.94      138.36      4.14 o
   1  10   9       41.44       43.67      1.89 o
   2  10   9        4.77        2.45      1.62 o
   3  10   9        1.30        4.13      1.75 o
   4  10   9       12.21       11.70      2.67 o
   5  10   9       16.38       17.75      3.65 o
   6  10   9        4.72        1.43      3.32 o
   7  10   9        3.95        3.25      3.73 o
   1  11   9        4.48        2.67      1.74 o
   2  11   9        0.11        1.58      1.65 o
   3  11   9        0.33       -0.28      2.82 o
   4  11   9        2.89        2.56      2.92 o
   5  11   9        1.30        4.71      3.04 o
   6  11   9        0.94        0.78      3.34 o
   0  12   9        1.65        2.04      3.80 o
   1  12   9        0.32        3.09      2.36 o
   2  12   9       23.56       23.93      3.64 o
   3  12   9        6.94       16.07      3.03 o
   4  12   9        2.45        3.87      2.82 o
   5  12   9        2.24        3.17      3.22 o
   6  12   9        9.14        9.35      4.54 o
   1  13   9        3.45        2.99      2.05 o
   2  13   9        8.70        7.36      2.36 o
   3  13   9        1.35       -2.44      2.61 o
   4  13   9        2.06       -0.95      2.76 o
   5  13   9        3.06       -1.56      3.18 o
   0  14   9        1.49       -1.46      5.55 o
   1  14   9       39.15       39.08      4.98 o
   2  14   9       10.01        8.42      2.38 o
   3  14   9        0.39        3.85      2.82 o
   4  14   9        6.12        5.46      3.42 o
   1  15   9        3.60        5.55      6.13 o
   2  15   9        3.06        9.64      6.72 o
   3  15   9        3.72        0.47      2.77 o
   0  16   9        5.04       -1.75      5.84 o
   1  16   9        1.23       13.14      6.72 o
   0   0  10        0.11        0.67      1.67 o
   1   0  10      688.45      693.64      7.94 o
   2   0  10      559.31      572.16      7.18 o
   3   0  10      261.20      262.41      8.03 o
   4   0  10      200.97      220.46      6.43 o
   5   0  10      379.07      350.84      6.84 o
   6   0  10      148.22      143.81      6.73 o
   7   0  10        0.01        7.33      3.65 o
   8   0  10        0.22        0.04      3.31 o
   1   1  10      566.77      530.45      5.18 o
   2   1  10        8.72        9.82      1.29 o
   3   1  10      214.87      208.39      4.57 o
   4   1  10       77.67       91.99      3.20 o
   5   1  10       19.19       17.04      2.14 o
   6   1  10       23.95       30.79      2.64 o
   7   1  10       12.15       12.74      2.75 o
   8   1  10        2.30       -2.85      2.85 o
   0   2  10      149.24      127.75      3.82 o
   1   2  10       55.00       64.66      2.79 o
   2   2  10        2.36        5.54      1.35 o
   3   2  10        3.87        5.14      1.75 o
   4   2  10       55.31       58.27      2.07 o
   5   2  10        0.96        0.31      1.66 o
   6   2  10        7.13        5.92      2.09 o
   7   2  10        0.54       -1.57      1.98 o
   8   2  10        3.34        3.61      2.55 o
   1   3  10      322.37      329.11      5.52 o
   2   3  10      190.02      200.32      3.27 o
   3   3  10        4.12        8.36      1.95 o
   4   3  10        4.30        8.21      1.46 o
   5   3  10      180.28      180.54      7.29 o
   6   3  10       17.10       15.48      2.93 o
   7   3  10        3.16        2.02      2.47 o
   8   3  10        1.41        1.47      2.76 o
   0   4  10      175.36      183.60      5.98 o
   1   4  10       25.94       27.76      1.54 o
   2   4  10       14.10       18.16      1.53 o
   3   4  10      128.30      123.31      3.98 o
   4   4  10       54.45       53.89      3.21 o
   5   4  10      160.18      170.62      5.39 o
   6   4  10        0.00       -0.64      2.20 o
   7   4  10        2.23       -0.24      2.76 o
   8   4  10       14.07       14.50      3.23 o
   1   5  10        0.04        0.73      1.16 o
   2   5  10       72.48       70.54      2.29 o
   3   5  10      283.85      279.69      5.76 o
   4   5  10        5.77        3.65      2.18 o
   5   5  10      444.68      449.08      8.07 o
   6   5  10        0.88        0.59      2.55 o
   7   5  10       18.42       16.04      3.16 o
   8   5  10       12.24       18.90      3.58 o
   0   6  10       77.55       72.15      2.72 o
   1   6  10       24.86       27.07      1.60 o
   2   6  10       72.13       68.17      2.43 o
   3   6  10      394.20      380.71      6.81 o
   4   6  10        0.05        1.73      2.16 o
   5   6  10      214.06      233.91      6.58 o
   6   6  10        2.42        3.94      2.64 o
   7   6  10        0.04        2.15      2.87 o
   8   6  10        1.66        1.23      3.15 o
   1   7  10       95.68      100.55      3.05 o
   2   7  10      117.88      119.82      3.39 o
   3   7  10       94.78       92.02      3.82 o
   4   7  10        2.10        3.69      2.78 o
   5   7  10       18.07       22.30      3.10 o
   6   7  10       18.54       15.85      3.14 o
   7   7  10        1.51        0.28      2.80 o
   0   8  10      113.29      109.99      3.59 o
   1   8  10        5.32        4.67      2.04 o
   2   8  10       86.97       92.88      3.70 o
   3   8  10      165.09      164.95      4.84 o
   4   8  10       14.08       19.43      2.90 o
   5   8  10       74.97       71.60      4.12 o
   6   8  10       16.85       18.03      3.11 o
   7   8  10        0.07       -3.11      3.11 o
   1   9  10       25.42       24.59      1.60 o
   2   9  10        7.75        9.23      2.04 o
   3   9  10       55.36       52.42      4.51 o
   4   9  10        4.51       12.09      2.61 o
   5   9  10        1.59        0.80      2.54 o
   6   9  10        1.90        5.61      4.49 o
   7   9  10        5.35        4.98      3.78 o
   0  10  10       29.17       24.06      2.40 o
   1  10  10       74.41       75.84      2.69 o
   2  10  10        1.10        1.62      1.89 o
   3  10  10        6.14        3.02      2.19 o
   4  10  10       30.88       32.41      3.18 o
   5  10  10        8.55       10.16      3.26 o
   6  10  10        3.90       -3.43      3.43 o
   1  11  10       17.74       17.14      1.79 o
   2  11  10       18.69       18.68      2.45 o
   3  11  10        2.92        2.94      4.54 o
   4  11  10        0.46        0.21      2.92 o
   5  11  10        0.03        3.70      3.09 o
   6  11  10        4.62        8.79      3.52 o
   0  12  10        0.15       -0.88      2.34 o
   1  12  10        0.74        1.69      2.04 o
   2  12  10        0.72       -0.53      3.98 o
   3  12  10        3.55        5.48      2.68 o
   4  12  10        2.11        3.29      4.04 o
   5  12  10        9.38       14.08      4.46 o
   1  13  10       15.21       13.80      2.85 o
   2  13  10        0.58        5.37      3.33 o
   3  13  10       31.74       41.28      3.64 o
   4  13  10        0.47       -2.87      2.87 o
   5  13  10        0.71       -1.07      3.33 o
   0  14  10       55.88       49.35      8.18 o
   1  14  10        4.20       15.18      6.72 o
   2  14  10       19.79       19.77      4.96 o
   3  14  10        0.01       -0.83      2.54 o
   4  14  10        0.01       -1.62      2.91 o
   1  15  10        1.05       12.56      6.13 o
   2  15  10        2.31       -5.84      6.13 o
   1   1  11      372.26      377.79      4.37 o
   2   1  11      159.37      152.09      3.24 o
   3   1  11       53.30       62.88      2.33 o
   4   1  11       18.99       20.09      1.98 o
   5   1  11       14.07        8.30      2.03 o
   6   1  11       18.62       21.31      2.59 o
   7   1  11        0.20        0.06      3.08 o
   8   1  11       20.72       25.06      4.01 o
   0   2  11        3.98        3.36      1.47 o
   1   2  11        1.72       -1.17      1.17 o
   2   2  11      150.00      155.88      3.39 o
   3   2  11        0.31        0.98      2.05 o
   4   2  11        4.04        5.31      1.44 o
   5   2  11       11.08        8.09      2.50 o
   6   2  11       48.21       52.11      2.98 o
   7   2  11        4.01        3.28      2.57 o
   8   2  11        1.81        0.08      3.25 o
   1   3  11      164.90      157.01      3.92 o
   2   3  11       62.63       64.54      2.83 o
   3   3  11      198.86      190.42      6.49 o
   4   3  11        5.33        5.61      2.10 o
   5   3  11      363.52      373.35      8.47 o
   6   3  11       59.89       58.71      3.86 o
   7   3  11       34.14       35.16      3.26 o
   8   3  11        2.20       -1.37      3.54 o
   0   4  11       82.10       88.00      4.85 o
   1   4  11       26.29       26.92      1.88 o
   2   4  11      414.72      402.00      4.91 o
   3   4  11      645.84      627.03      8.78 o
   4   4  11        1.57       -1.97      1.97 o
   5   4  11      324.57      317.08      7.01 o
   6   4  11       65.17       47.98      3.28 o
   7   4  11        0.89        0.04      2.78 o
   8   4  11       17.57       18.47      3.69 o
   1   5  11        0.23        1.50      1.20 o
   2   5  11      567.10      550.51      5.97 o
   3   5  11       90.29       81.51      3.61 o
   4   5  11       68.02       78.86      3.75 o
   5   5  11       19.71       23.78      3.13 o
   6   5  11       27.54       38.58      3.60 o
   7   5  11        2.34        5.94      2.99 o
   8   5  11        0.08       -3.16      3.34 o
   0   6  11       29.83       39.94      4.53 o
   1   6  11       20.57       19.48      1.51 o
   2   6  11      278.96      268.98      4.13 o
   3   6  11        0.37        1.61      1.95 o
   4   6  11      171.70      173.57      5.20 o
   5   6  11       25.22       28.52      3.21 o
   6   6  11       17.07       18.29      3.20 o
   7   6  11        8.74       10.15      3.17 o
   1   7  11       50.18       50.40      3.14 o
   2   7  11      108.94      128.58      3.34 o
   3   7  11       24.33       21.23      2.61 o
   4   7  11       35.28       33.82      3.10 o
   5   7  11       36.26       43.03      3.59 o
   6   7  11        0.05        0.32      3.93 o
   7   7  11        7.87        2.31      4.93 o
   0   8  11        0.08       -0.04      1.87 o
   1   8  11      233.98      243.92      6.64 o
   2   8  11       89.72       85.65      3.62 o
   3   8  11       68.57       66.84      3.57 o
   4   8  11       40.81       38.90      3.28 o
   5   8  11       57.71       53.36      5.18 o
   6   8  11        6.62        9.65      3.09 o
   7   8  11       49.67       43.11      4.87 o
   1   9  11        0.88        2.50      1.49 o
   2   9  11       13.28       14.00      2.28 o
   3   9  11       11.66       14.26      2.47 o
   4   9  11        6.30        0.01      2.74 o
   5   9  11        0.26       -1.51      2.67 o
   6   9  11       27.50       32.17      4.16 o
   0  10  11       85.03       81.42      4.84 o
   1  10  11       51.59       54.53      2.51 o
   2  10  11        0.31        0.20      2.03 o
   3  10  11       12.23       17.67      2.70 o
   4  10  11        4.16        2.81      2.49 o
   5  10  11        5.29        6.22      3.46 o
   6  10  11        3.46        2.21      3.30 o
   1  11  11        2.18        0.34      1.63 o
   2  11  11        2.10       -0.71      2.59 o
   3  11  11       36.70       41.98      4.53 o
   4  11  11        0.59        2.18      2.87 o
   5  11  11        0.99       -0.86      3.06 o
   0  12  11        1.66        0.29      2.63 o
   1  12  11       24.97       27.99      3.45 o
   2  12  11        0.43        0.87      3.36 o
   3  12  11        0.21       -1.08      2.55 o
   4  12  11       16.28       11.81      3.54 o
   5  12  11        0.00        0.92      3.26 o
   1  13  11        2.91        1.81      2.77 o
   2  13  11        3.08        5.00      3.00 o
   3  13  11        4.32        1.39      3.23 o
   4  13  11        0.82       -0.13      5.84 o
   0  14  11        5.35        6.42      6.42 o
   1  14  11        4.55        2.34      5.84 o
   2  14  11        0.36        2.17      2.85 o
   3  14  11        2.97        3.04      3.40 o
   1  15  11       20.17       17.52      7.01 o
   0   0  12        1.33       -0.13      1.82 o
   1   0  12      485.70      503.13      5.72 o
   2   0  12      241.51      273.02      4.75 o
   3   0  12       48.57       54.63      3.49 o
   4   0  12      227.55      226.14      8.47 o
   5   0  12       44.98       49.49      4.67 o
   6   0  12      130.16      138.12     11.10 o
   7   0  12       42.45       52.27      8.47 o
   8   0  12       12.83       13.58      5.26 o
   1   1  12        0.00       -1.05      1.05 o
   2   1  12        2.51        5.47      1.46 o
   3   1  12        4.12        6.01      2.09 o
   4   1  12       34.77       35.46      2.17 o
   5   1  12        4.34        4.78      2.44 o
   6   1  12       15.28       13.69      3.14 o
   7   1  12        1.27        4.75      7.30 o
   8   1  12        2.75        2.12      3.42 o
   0   2  12       12.73       10.47      2.80 o
   1   2  12        0.26        0.71      1.15 o
   2   2  12       18.23       17.29      1.90 o
   3   2  12       97.03       91.24      5.81 o
   4   2  12       90.88       91.03      4.30 o
   5   2  12       18.71       17.00      3.00 o
   6   2  12        0.32        3.30      2.87 o
   7   2  12        1.18       -0.05      4.26 o
   8   2  12        0.03        3.50      4.96 o
   1   3  12        5.04        2.68      1.51 o
   2   3  12      328.85      313.02      4.81 o
   3   3  12       29.18       32.63      3.04 o
   4   3  12        3.66        2.24      2.10 o
   5   3  12       22.73       28.20      3.17 o
   6   3  12       52.48       54.62      4.47 o
   7   3  12        0.46       -1.14      2.83 o
   8   3  12       24.93       32.09      5.05 o
   0   4  12      284.63      283.68      8.11 o
   1   4  12        7.19        9.42      1.86 o
   2   4  12      200.51      184.71      3.88 o
   3   4  12       42.90       38.97      2.84 o
   4   4  12       22.57       19.49      2.72 o
   5   4  12       11.65        8.26      2.78 o
   6   4  12        9.40       10.49      4.94 o
   7   4  12        0.22        1.78      3.02 o
   1   5  12       46.73       44.08      2.19 o
   2   5  12      273.22      275.03      4.27 o
   3   5  12        4.28        2.74      2.02 o
   4   5  12        0.33       -0.96      2.23 o
   5   5  12        3.92        2.06      2.47 o
   6   5  12       25.12       20.48      3.29 o
   7   5  12        1.15        2.83      2.99 o
   0   6  12       60.92       64.47      4.49 o
   1   6  12       47.65       53.16      2.53 o
   2   6  12       38.55       33.22      2.64 o
   3   6  12       11.98       14.22      2.46 o
   4   6  12       45.42       43.96      3.35 o
   5   6  12        0.50        2.64      2.79 o
   6   6  12       11.54       13.11      3.20 o
   7   6  12       24.57       23.00      3.42 o
   1   7  12       10.08       14.25      1.90 o
   2   7  12       70.48       79.08      4.58 o
   3   7  12        1.70        0.77      2.18 o
   4   7  12        5.20        3.67      2.48 o
   5   7  12       10.84       10.54      2.95 o
   6   7  12       43.20       45.72      4.14 o
   7   7  12        0.02       -0.49      3.84 o
   0   8  12       29.96       32.10      3.72 o
   1   8  12        7.19        7.14      1.78 o
   2   8  12        0.18        0.50      1.76 o
   3   8  12       25.86       27.83      3.57 o
   4   8  12        2.00        1.80      2.48 o
   5   8  12       14.27       12.23      4.94 o
   6   8  12        0.58        1.66      3.41 o
   1   9  12        0.22        3.61      1.63 o
   2   9  12       48.46       54.22      3.17 o
   3   9  12        0.04        0.79      2.28 o
   4   9  12       24.60       18.40      3.33 o
   5   9  12       11.23       12.07      3.40 o
   6   9  12       11.74       17.49      3.81 o
   0  10  12        3.30       -2.36      4.53 o
   1  10  12        6.65        6.05      2.04 o
   2  10  12        2.29        1.31      2.18 o
   3  10  12        3.19        7.25      2.57 o
   4  10  12       15.16       10.32      4.52 o
   5  10  12        0.22        0.05      3.21 o
   6  10  12       10.81       10.47      4.07 o
   1  11  12        5.31        3.91      1.95 o
   2  11  12        0.07       -1.46      4.23 o
   3  11  12       15.93       10.78      3.93 o
   4  11  12        1.44       -2.22      2.96 o
   5  11  12        1.42        2.37      4.26 o
   0  12  12        9.54       16.64      3.80 o
   1  12  12       11.85       11.79      4.96 o
   2  12  12       12.06       13.04      3.80 o
   3  12  12        4.25        6.46      3.35 o
   4  12  12        7.97        7.74      3.76 o
   1  13  12        1.69        3.43      2.58 o
   2  13  12        4.15        0.87      2.78 o
   3  13  12        2.16       -1.70      2.96 o
   0  14  12       71.94       74.75      9.05 o
   1  14  12        1.63       -4.09      5.84 o
   2  14  12        0.49        5.22      3.23 o
   1   1  13        2.35        1.62      1.23 o
   2   1  13      112.43      110.92      3.50 o
   3   1  13       24.97       27.00      2.85 o
   4   1  13        3.43        0.24      2.24 o
   5   1  13        9.15        5.52      2.90 o
   6   1  13        0.33        0.15      3.92 o
   7   1  13        0.30       -3.07      4.34 o
   0   2  13      260.30      249.77      8.02 o
   1   2  13      179.14      172.13      3.54 o
   2   2  13       10.11       14.41      2.15 o
   3   2  13       26.28       19.78      2.72 o
   4   2  13       89.62       86.94      4.34 o
   5   2  13        6.18        4.35      2.73 o
   6   2  13       18.75       18.09      4.64 o
   7   2  13        3.19        6.28      4.54 o
   1   3  13        1.25        2.68      1.45 o
   2   3  13        2.70       -0.41      1.51 o
   3   3  13        0.08       -2.08      2.47 o
   4   3  13        2.00        8.15      4.06 o
   5   3  13       47.19       50.33      4.08 o
   6   3  13        7.08       13.25      3.25 o
   7   3  13        6.30        4.64      4.53 o
   0   4  13       20.57       17.43      3.57 o
   1   4  13      110.29      120.57      3.77 o
   2   4  13       28.04       24.61      2.33 o
   3   4  13       19.83       24.04      3.07 o
   4   4  13       52.28       42.01      3.88 o
   5   4  13       47.78       58.53      6.50 o
   6   4  13        5.37        7.70      2.92 o
   7   4  13        1.27        3.26      3.79 o
   1   5  13       33.91       41.84      3.04 o
   2   5  13       26.72       30.77      2.61 o
   3   5  13        1.51        2.28      2.15 o
   4   5  13        6.35        3.66      2.54 o
   5   5  13        3.76        4.77      2.70 o
   6   5  13        3.61        6.65      2.91 o
   7   5  13        0.96        6.93      7.62 o
   0   6  13       16.27       16.79      3.44 o
   1   6  13      119.54      119.68      4.11 o
   2   6  13       21.44       21.73      2.13 o
   3   6  13        4.18        4.95      2.36 o
   4   6  13       21.07       20.94      2.98 o
   5   6  13       11.29        8.86      2.80 o
   6   6  13        1.25       -2.40      2.73 o
   7   6  13        7.07        3.87      3.04 o
   1   7  13       45.68       39.77      5.06 o
   2   7  13       15.93       17.56      2.20 o
   3   7  13       31.84       29.32      2.94 o
   4   7  13        5.17        3.92      2.58 o
   5   7  13       17.43       23.53      3.35 o
   6   7  13        1.87        7.33      3.12 o
   0   8  13       23.86       21.58      3.65 o
   1   8  13       84.39       84.96      3.42 o
   2   8  13        0.23        2.96      1.86 o
   3   8  13        3.14        4.79      2.43 o
   4   8  13       24.20       25.74      4.57 o
   5   8  13        5.30        5.48      3.03 o
   6   8  13        0.21        2.48      2.89 o
   1   9  13        3.59        7.10      2.07 o
   2   9  13        4.85        4.86      3.62 o
   3   9  13        3.59        3.49      2.29 o
   4   9  13        1.61        1.76      2.99 o
   5   9  13        1.58       -0.22      2.67 o
   0  10  13        0.13        3.16      2.86 o
   1  10  13        9.56       13.28      2.40 o
   2  10  13        0.04        1.50      2.65 o
   3  10  13        5.44        3.72      3.91 o
   4  10  13       18.89       22.59      7.45 o
   5  10  13       10.53       15.76      3.61 o
   1  11  13        0.13        0.83      2.26 o
   2  11  13        1.21       -2.69      5.69 o
   3  11  13        1.36        0.23      3.18 o
   4  11  13        0.68        1.65      7.01 o
   0  12  13       43.83       43.22      4.96 o
   1  12  13        0.58        2.22      2.92 o
   2  12  13        0.98        0.26      5.26 o
   3  12  13        2.37        7.15      3.36 o
   4  12  13        2.96        5.13      3.65 o
   1  13  13        2.51       -1.08      2.74 o
   2  13  13        1.55        7.03      3.35 o
   0   0  14       12.12        9.05      4.67 o
   1   0  14       45.03       44.36      3.57 o
   2   0  14       24.29       29.66      4.13 o
   3   0  14        5.61        9.64      5.26 o
   4   0  14        6.36       15.48      5.26 o
   5   0  14       17.98       21.90      6.72 o
   6   0  14        0.28        1.46      5.84 o
   7   0  14        0.85        3.21      6.42 o
   1   1  14       19.09       20.83      1.98 o
   2   1  14       24.60       21.15      2.13 o
   3   1  14        0.15       -1.11      1.97 o
   4   1  14        7.31        2.63      3.72 o
   5   1  14        9.40        9.49      4.13 o
   6   1  14        3.29        1.97      4.23 o
   7   1  14        5.19        2.77      4.75 o
   0   2  14        3.40       -0.16      2.10 o
   1   2  14       61.07       61.81      3.78 o
   2   2  14       12.82       15.92      2.07 o
   3   2  14       31.37       36.64      3.03 o
   4   2  14       75.87       78.53      4.32 o
   5   2  14       17.93       23.41      4.74 o
   6   2  14        5.78       15.60      4.64 o
   7   2  14        2.43       -0.44      4.74 o
   1   3  14      119.85      114.32      3.75 o
   2   3  14       12.47       12.45      2.10 o
   3   3  14        2.62        0.14      3.89 o
   4   3  14       20.95       27.02      3.35 o
   5   3  14       14.79       22.23      4.85 o
   6   3  14       33.88       51.15      5.98 o
   7   3  14       23.87       30.58      6.57 o
   0   4  14      105.51       98.27      5.95 o
   1   4  14       11.36       10.87      2.13 o
   2   4  14       53.68       55.44      2.99 o
   3   4  14        8.02        3.33      2.57 o
   4   4  14       22.14       19.41      3.31 o
   5   4  14       21.87       20.93      3.47 o
   6   4  14       22.69       23.68      5.16 o
   7   4  14        0.00       -1.36      7.15 o
   1   5  14       31.97       34.78      4.15 o
   2   5  14       48.97       44.37      2.92 o
   3   5  14       98.85       99.17      5.41 o
   4   5  14       12.75       20.29      3.08 o
   5   5  14       45.18       40.60      3.59 o
   6   5  14       54.20       56.09      5.44 o
   0   6  14        5.74        2.92      3.02 o
   1   6  14       79.44       82.09      3.44 o
   2   6  14       61.07       65.09      3.33 o
   3   6  14       56.48       48.06      3.41 o
   4   6  14      187.17      175.97      6.72 o
   5   6  14       50.05       49.11      3.89 o
   6   6  14        7.22        7.94      3.13 o
   1   7  14        2.91        3.85      2.03 o
   2   7  14        1.12       -1.16      2.99 o
   3   7  14      128.93      129.79      4.89 o
   4   7  14        1.89        1.65      2.66 o
   5   7  14       46.66       48.32      5.65 o
   6   7  14        1.28       -0.69      2.82 o
   0   8  14       17.28       13.05      9.20 o
   1   8  14        6.02        5.48      2.31 o
   2   8  14       20.14       25.90      2.93 o
   3   8  14        0.69       -0.40      2.88 o
   4   8  14       11.66        8.55      3.28 o
   5   8  14        0.02       -2.62      2.62 o
   1   9  14       19.23       16.13      2.36 o
   2   9  14       14.97       14.10      3.11 o
   3   9  14       11.46        5.96      3.26 o
   4   9  14        0.02        1.50      3.36 o
   5   9  14        0.62       -1.85      3.82 o
   0  10  14       79.25       72.33     14.16 o
   1  10  14        8.84        4.14      2.27 o
   2  10  14        8.96        5.83      2.82 o
   3  10  14        0.28       -2.79      2.79 o
   4  10  14        0.03        7.24      3.72 o
   1  11  14        8.31        4.07      2.43 o
   2  11  14        1.82        5.16      3.08 o
   3  11  14        1.07       -2.83      5.40 o
   4  11  14        0.05        0.21      7.01 o
   0  12  14       12.83       13.72      4.38 o
   1  12  14        0.29        0.46      2.46 o
   2  12  14        7.40        3.77      3.23 o
   3  12  14        0.58       -1.75      3.29 o
   1  13  14        2.29        3.01      3.13 o
   1   1  15       19.99       21.44      2.70 o
   2   1  15       28.71       25.42      3.05 o
   3   1  15       14.69       10.51      3.92 o
   4   1  15        0.21        5.81      3.82 o
   5   1  15        0.48       -3.21      4.09 o
   6   1  15       26.44       20.51      5.26 o
   0   2  15      252.06      268.79      9.06 o
   1   2  15        0.98        2.88      1.73 o
   2   2  15        7.34        5.95      1.89 o
   3   2  15       69.39       66.58      5.78 o
   4   2  15       11.93       10.71      5.26 o
   5   2  15       42.33       46.68      5.78 o
   6   2  15        1.17        1.46      4.34 o
   1   3  15        3.49        4.19      1.86 o
   2   3  15       26.01       27.82      2.48 o
   3   3  15        5.24        5.08      2.47 o
   4   3  15        5.10        5.53      3.99 o
   5   3  15        6.73        2.24      4.23 o
   6   3  15       17.82       32.60      5.47 o
   0   4  15       16.93       10.90      4.23 o
   1   4  15        5.31        7.62      2.19 o
   2   4  15       11.04        5.36      2.33 o
   3   4  15        1.41        0.82      2.60 o
   4   4  15      195.35      191.12      9.78 o
   5   4  15       18.28       16.35      4.75 o
   6   4  15       17.18       13.58      4.96 o
   1   5  15       10.72       12.26      2.39 o
   2   5  15       52.44       55.54      3.33 o
   3   5  15       46.03       42.37      3.91 o
   4   5  15        4.64        1.24      2.94 o
   5   5  15        7.36        8.47      6.13 o
   6   5  15        8.52        6.75      4.53 o
   0   6  15        0.81       -1.96      3.94 o
   1   6  15       82.60       78.30      4.00 o
   2   6  15       39.99       39.92      3.05 o
   3   6  15       25.95       23.82      3.56 o
   4   6  15       58.72       54.01      4.62 o
   5   6  15        0.52        0.77      4.93 o
   6   6  15        3.51       10.59      3.97 o
   1   7  15        5.07        4.72      2.48 o
   2   7  15      102.30       94.61      4.42 o
   3   7  15       49.26       41.55      4.66 o
   4   7  15        0.62       -2.96      2.96 o
   5   7  15        0.78       -2.65      3.08 o
   0   8  15       44.17       49.75      4.91 o
   1   8  15        2.87        3.71      2.16 o
   2   8  15       27.11       29.13      3.03 o
   3   8  15        0.88        1.92      2.94 o
   4   8  15        0.01        1.62      3.13 o
   5   8  15        1.62       -0.09      3.19 o
   1   9  15        6.75        5.80      2.78 o
   2   9  15        4.21        5.74      3.03 o
   3   9  15        0.22       -2.62      2.62 o
   4   9  15        0.16        3.10      3.11 o
   0  10  15        0.24        0.99      3.45 o
   1  10  15        2.18        1.54      2.84 o
   2  10  15        6.38        4.89      2.96 o
   3  10  15        1.56        2.16      3.50 o
   4  10  15        0.42       -0.06      3.65 o
   1  11  15        1.38        3.88      2.50 o
   2  11  15        1.86        2.66      3.23 o
   3  11  15        2.48        0.02      3.29 o
   0  12  15        9.07        6.52      3.18 o
   1  12  15        2.22        2.68      2.55 o
   0   0  16      236.31      214.91     12.26 o
   1   0  16        2.86        6.73      4.96 o
   2   0  16       35.60       34.61      8.18 o
   3   0  16       42.89       51.98      7.59 o
   4   0  16       25.61       14.60      6.42 o
   5   0  16        6.90       -2.34      5.55 o
   6   0  16        2.69        3.21      6.42 o
   1   1  16        0.02       -0.04      2.36 o
   2   1  16        2.06        4.16      2.54 o
   3   1  16        0.06        0.40      3.36 o
   4   1  16        1.90       14.95      4.44 o
   5   1  16        0.25        5.85      4.32 o
   6   1  16        0.94       -0.88      6.28 o
   0   2  16        2.42       -2.29      3.28 o
   1   2  16       87.40       87.92      3.55 o
   2   2  16        4.66        8.67      2.72 o
   3   2  16        2.22        3.66      3.82 o
   4   2  16        0.63       -1.25      4.23 o
   5   2  16        9.38        9.85      5.69 o
   6   2  16       11.73       18.13     11.24 o
   1   3  16       10.15       10.28      2.20 o
   2   3  16       23.00       22.86      4.05 o
   3   3  16       17.52       12.52      4.11 o
   4   3  16        0.44       -3.40      3.91 o
   5   3  16        4.57        7.44      4.44 o
   6   3  16        2.23        1.36      4.64 o
   0   4  16        0.45        4.46      4.38 o
   1   4  16       25.09       29.01      2.69 o
   2   4  16        0.93        2.45      2.01 o
   3   4  16        1.28        0.43      3.61 o
   4   4  16       31.20       35.22      5.24 o
   5   4  16        0.07        4.38      4.13 o
   1   5  16       14.58       19.53      2.61 o
   2   5  16       18.03       20.54      3.13 o
   3   5  16       32.99       24.70      4.90 o
   4   5  16        1.39        4.14      7.59 o
   5   5  16        8.80       12.62      5.11 o
   0   6  16        2.06        3.30      3.57 o
   1   6  16       26.40       26.29      2.79 o
   2   6  16       16.25       21.03      2.73 o
   3   6  16       46.70       42.33      4.12 o
   4   6  16        4.00       -4.53      4.53 o
   5   6  16       37.29       37.25      5.61 o
   1   7  16        6.63        8.46      2.36 o
   2   7  16        3.85        7.97      2.64 o
   3   7  16        2.12       -3.07      3.07 o
   4   7  16        0.75        6.40      4.20 o
   0   8  16        0.07       -0.95      3.23 o
   1   8  16        0.45        4.32      2.19 o
   2   8  16        3.42        2.17      2.51 o
   3   8  16        3.30       -1.59      2.97 o
   4   8  16        1.23        2.65      3.31 o
   1   9  16        7.53        1.08      2.25 o
   2   9  16        0.08        2.65      2.98 o
   3   9  16        5.33        2.36      3.21 o
   0  10  16       20.88       23.50      4.42 o
   1  10  16        0.47       -2.19      2.19 o
   2  10  16        8.84        0.41      3.41 o
   1  11  16        0.04       -2.63      2.63 o
   1   1  17        1.44        4.20      2.70 o
   2   1  17        1.77       -0.47      2.58 o
   3   1  17       13.12        7.60      4.23 o
   4   1  17        0.14       -3.92      3.92 o
   5   1  17        3.93        5.61      8.32 o
   0   2  17       70.22       56.43      5.88 o
   1   2  17       14.89       20.84      3.32 o
   2   2  17        0.93        3.09      2.67 o
   3   2  17        3.67        3.93      4.11 o
   4   2  17        0.05        0.29      4.13 o
   5   2  17        2.97        9.37      5.06 o
   1   3  17        0.35        0.87      4.17 o
   2   3  17        3.83        6.06      2.80 o
   3   3  17       26.27       26.53      7.45 o
   4   3  17        0.03        2.64      5.69 o
   5   3  17        0.54        2.79      4.44 o
   0   4  17      200.89      188.38      8.69 o
   1   4  17       71.47       74.31      4.34 o
   2   4  17        0.08       -2.09      2.75 o
   3   4  17        5.27        5.56      4.23 o
   4   4  17        6.00        7.36      4.23 o
   5   4  17        0.42       -4.11      4.11 o
   1   5  17       12.39       13.22      2.78 o
   2   5  17        0.38       -2.50      2.50 o
   3   5  17        3.87       -0.14      3.86 o
   4   5  17        2.94        3.75      4.41 o
   0   6  17       11.83       12.81      4.53 o
   1   6  17        2.04        1.34      2.46 o
   2   6  17        2.71        7.28      4.63 o
   3   6  17        7.21        0.09      4.07 o
   4   6  17       18.13       23.77      5.26 o
   1   7  17        0.68       -1.20      2.09 o
   2   7  17       21.60       22.31      3.11 o
   3   7  17        1.54        5.41      4.20 o
   4   7  17        3.92        9.98      4.49 o
   0   8  17        9.87       10.14      3.93 o
   1   8  17        0.24        1.77      2.21 o
   2   8  17        5.76        6.45      2.69 o
   3   8  17        0.04       -0.33      3.72 o
   1   9  17        0.00       -2.25      2.25 o
   2   9  17        6.77        7.87      3.24 o
   0  10  17        0.86        4.03      5.84 o
   0   0  18        0.28        1.17      5.26 o
   1   0  18       32.31       19.87      4.85 o
   2   0  18        0.34        3.64      4.02 o
   3   0  18       33.33       47.30      8.18 o
   4   0  18       70.52       58.69      9.05 o
   1   1  18        1.08       -1.64      2.65 o
   2   1  18        1.07        1.41      2.84 o
   3   1  18        0.32       -0.76      4.02 o
   4   1  18        1.71       -3.50      4.11 o
   0   2  18       13.66       11.97      4.44 o
   1   2  18        2.27        2.56      2.80 o
   2   2  18       16.62       19.03      5.44 o
   3   2  18        0.62        1.32      4.32 o
   4   2  18        0.57        8.25      4.64 o
   1   3  18       29.21       25.09      3.41 o
   2   3  18        5.63        0.06      2.80 o
   3   3  18        0.24       -0.86      4.32 o
   4   3  18        0.53       -0.78      4.44 o
   0   4  18        5.98        1.47      5.40 o
   1   4  18       37.27       34.53      3.72 o
   2   4  18        0.03       -1.18      2.66 o
   3   4  18        0.60       -3.33      5.99 o
   4   4  18        0.44        0.00      4.34 o
   1   5  18       46.47       53.56      4.14 o
   2   5  18        9.96        9.82      3.95 o
   3   5  18        3.85        9.13      5.11 o
   0   6  18        0.20        2.12      4.23 o
   1   6  18        1.91        4.64      3.13 o
   2   6  18        1.18       -0.66      2.80 o
   3   6  18       17.78       20.78      5.15 o
   1   7  18        0.26       -0.05      2.70 o
   2   7  18        0.03        3.24      3.79 o
   0   8  18        3.01       -3.70      3.70 o
   1   8  18        3.10        4.13      2.72 o
   1   1  19        3.03        0.43      2.98 o
   2   1  19        9.87        9.21      3.16 o
   3   1  19        1.86       -3.29      4.11 o
   0   2  19        0.09        4.66      4.32 o
   1   2  19        8.45       10.51      4.21 o
   2   2  19        0.00        4.08      3.01 o
   3   2  19        0.01        3.66      6.28 o
   1   3  19       12.08       16.02      3.39 o
   2   3  19        3.58        3.26      2.99 o
   3   3  19        2.88       -0.20      6.72 o
   0   4  19       46.82       51.22      6.23 o
   1   4  19       16.41       18.26      3.53 o
   2   4  19        0.53        0.64      3.77 o
   3   4  19        0.67        2.27      3.99 o
   1   5  19        8.21        7.94      3.15 o
   2   5  19        0.08       -0.01      2.97 o
   0   6  19        7.42        8.39      4.20 o
   1   6  19        0.41        4.11      3.07 o
   0   0  20       27.81       24.24      7.59 o
   1   0  20        0.42        0.73      4.54 o
   2   0  20        0.63       -1.39      7.30 o
   1   1  20        0.44        1.42      3.18 o
   2   1  20        7.62       12.96      3.53 o
   0   2  20       82.18       79.71      7.33 o
   1   2  20        0.02       -3.01      3.01 o
   1   3  20        3.28        6.78      4.93 o
 
